# Supplementary material for: Bis[1,3-bis(1-propyl-1H-benzimidazol-2-yl)-2-oxapropane]­cadmium(II) dipicrate dimethyl­formamide monosolvate
Source: Acta Crystallogr Sect E Struct Rep Online. 2011 Sep 30;67(Pt 10):m1461. doi: 10.1107/S1600536811038712 (PMC3201538; doi:10.1107/S1600536811038712)
Supplement: Supplementary file 1 [file e-67-m1461-sup1.cif]

##############################################################################
#                                                                            #
# This CIF contains the data in a paper accepted for publication in          #
# Acta Crystallographica Section E. It conforms to the requirements of       #
# Notes for Authors for Acta Crystallographica Section E, and has been       #
# peer reviewed under the auspices of the IUCr Commission on Journals.       #
#                                                                            #
# Full details of the Crystallographic Information File format               #
# are given in the paper "The Crystallographic Information File (CIF):       #
# a New Standard Archive File for Crystallography" by S. R. Hall, F. H.      #
# Allen and I. D. Brown [Acta Cryst. (1991), A47, 655-685].                  #
#                                                                            #
# The current version of the core CIF dictionary is obtainable from          #
# ftp://ftp.iucr.org/pub/cif_core.dic.                                       #
#                                                                            #
# Software is freely available for graphical display of the structure(s)     #
# in this CIF. For information consult the CIF software page                 #
# http://www.iucr.org/resources/cif/software.                                #
#                                                                            #
# This file may be used for bona fide research purposes within the           #
# scientific community so long as proper attribution is given to the journal # 
# article from which it was obtained.                                        #
#                                                                            #
##############################################################################
data_I
_audit_creation_method     SHELXL-97
_journal_data_validation_number     ?
_journal_date_recd_electronic     2011-09-07
_journal_date_accepted     2011-09-21
_journal_name_full     'Acta Crystallographica, Section E'
_journal_year     2011
_journal_volume     67
_journal_issue     10
_journal_page_first     m1461
_journal_page_last     m1461
_journal_paper_category     QM
_journal_coeditor_code     LH5332
_publ_contact_author_name     'Huilu Wu'
_publ_contact_author_address
;
 Key Laboratory of Synthetic and Natural
 Functional Molecule Chemistry of
 Ministry of Education
 College of Chemistry & Materials Science
 Northwest University
 Xi'an 710069
 People's Republic of China
;
_publ_contact_author_email     wuhuilu@163.com
_publ_contact_author_fax     '+86 931 4956512'
_publ_contact_author_phone     '+86 013893117544'
_publ_section_title
;
Bis[1,3-bis(1-propyl-1<i>H</i>-benzimidazol-2-yl)-2-oxapropane]cadmium(II)
dipicrate dimethylformamide monosolvate
;
loop_
    _publ_author_name
    _publ_author_address
    'Huilu Wu'
;
 Key Laboratory of Synthetic and Natural
 Functional Molecule Chemistry of the Ministry of Education
 College of Chemistry & Materials Science
 Northwest University
 Xi'an 710069
 People's Republic of China
;
    'Fan Kou'
;
 School of Chemical and Biological Engineering
 Lanzhou Jiaotong University
 Lanzhou 730070
 People's Republic of China
;
    'Fei Jia'
;
 School of Chemical and Biological Engineering
 Lanzhou Jiaotong University
 Lanzhou 730070
 People's Republic of China
;
    'Bin Liu'
;
 School of Chemical and Biological Engineering
 Lanzhou Jiaotong University
 Lanzhou 730070
 People's Republic of China
;
    'Jingkun Yuan'
;
 School of Chemical and Biological Engineering
 Lanzhou Jiaotong University
 Lanzhou 730070
 People's Republic of China
;
_chemical_name_systematic
;
Bis[1,3-bis(1-propyl-1<i>H</i>-benzimidazol-2-yl)-2-oxapropane]cadmium(II)
dipicrate dimethylformamide monosolvate
;
_chemical_name_common     ?
_chemical_formula_moiety     'C44 H52 Cd N8 O2 2+, 2(C6 H2 N3 O7 -), C3 H7 N O'
_chemical_formula_sum     'C59 H63 Cd N15 O17'
_chemical_formula_iupac     '[Cd (C22 H26 N4 O)2] (C6 H2 N3 O7)2, C3 H7 N O'
_chemical_formula_weight     1366.64
_chemical_melting_point     ?
_symmetry_cell_setting     triclinic
_symmetry_space_group_name_H-M     'P -1'
_symmetry_space_group_name_Hall     '-P 1'
loop_
    _symmetry_equiv_pos_as_xyz
    'x, y, z'
    '-x, -y, -z'
_cell_length_a     14.211(6)
_cell_length_b     14.997(7)
_cell_length_c     16.190(7)
_cell_angle_alpha     94.207(4)
_cell_angle_beta     112.449(4)
_cell_angle_gamma     97.986(4)
_cell_volume     3128(2)
_cell_formula_units_Z     2
_cell_measurement_reflns_used     8580
_cell_measurement_theta_min     2.28
_cell_measurement_theta_max     25.90
_cell_measurement_temperature     293(2)
_exptl_crystal_description     block
_exptl_crystal_colour     white
_exptl_crystal_size_max     0.34
_exptl_crystal_size_mid     0.29
_exptl_crystal_size_min     0.26
_exptl_crystal_density_diffrn     1.451
_exptl_crystal_density_meas     ?
_exptl_crystal_density_method     'not measured'
_exptl_crystal_F_000     1412
_exptl_absorpt_coefficient_mu     0.431
_exptl_absorpt_correction_type     multi-scan
_exptl_absorpt_process_details     '(SADABS; Bruker, 2007)'
_exptl_absorpt_correction_T_min     0.8672
_exptl_absorpt_correction_T_max     0.8961
_exptl_special_details     ?
_diffrn_ambient_temperature     293(2)
_diffrn_radiation_type     MoK\a
_diffrn_radiation_wavelength     0.71073
_diffrn_radiation_source     'fine-focus sealed tube'
_diffrn_radiation_monochromator     graphite
_diffrn_measurement_device_type     'Bruker APEXII CCD'
_diffrn_measurement_method     '\w scans'
_diffrn_detector_area_resol_mean     ?
_diffrn_reflns_number     18954
_diffrn_reflns_av_R_equivalents     0.0174
_diffrn_reflns_av_sigmaI/netI     0.0330
_diffrn_reflns_theta_min     2.08
_diffrn_reflns_theta_max     25.00
_diffrn_reflns_theta_full     25.00
_diffrn_measured_fraction_theta_max     0.984
_diffrn_measured_fraction_theta_full     0.984
_diffrn_reflns_limit_h_min     -16
_diffrn_reflns_limit_h_max     12
_diffrn_reflns_limit_k_min     -17
_diffrn_reflns_limit_k_max     17
_diffrn_reflns_limit_l_min     -19
_diffrn_reflns_limit_l_max     19
_diffrn_standards_number     ?
_diffrn_standards_interval_count     ?
_diffrn_standards_interval_time     ?
_diffrn_standards_decay_%     ?
_refine_special_details
;
 Refinement of F^2^ against ALL reflections.  The weighted R-factor wR and
 goodness of fit S are based on F^2^, conventional R-factors R are based
 on F, with F set to zero for negative F^2^. The threshold expression of
 F^2^ > 2sigma(F^2^) is used only for calculating R-factors(gt) etc. and is
 not relevant to the choice of reflections for refinement.  R-factors based
 on F^2^ are statistically about twice as large as those based on F, and R-
 factors based on ALL data will be even larger.
;
_reflns_number_total     10829
_reflns_number_gt     8918
_reflns_threshold_expression     'I>2\s(I)'
_refine_ls_structure_factor_coef     Fsqd
_refine_ls_matrix_type     full
_refine_ls_R_factor_all     0.0506
_refine_ls_R_factor_gt     0.0369
_refine_ls_wR_factor_gt     0.0911
_refine_ls_wR_factor_ref     0.1061
_refine_ls_goodness_of_fit_ref     0.851
_refine_ls_restrained_S_all     0.851
_refine_ls_number_reflns     10829
_refine_ls_number_parameters     835
_refine_ls_number_restraints     3
_refine_ls_hydrogen_treatment     constr
_refine_ls_weighting_scheme     calc
_refine_ls_weighting_details
         'calc w=1/[\s^2^(Fo^2^)+(0.0570P)^2^+4.5262P] where P=(Fo^2^+2Fc^2^)/3'
_atom_sites_solution_hydrogens     geom
_atom_sites_solution_primary     direct
_atom_sites_solution_secondary     difmap
_refine_ls_shift/su_max     0.002
_refine_ls_shift/su_mean     0.000
_refine_diff_density_max     0.676
_refine_diff_density_min     -0.511
_refine_ls_extinction_method     none
_refine_ls_extinction_coef     ?
loop_
    _atom_type_symbol
    _atom_type_description
    _atom_type_scat_dispersion_real
    _atom_type_scat_dispersion_imag
    _atom_type_scat_source
    'Cd' 'Cd' -0.8075 1.2024
                         'International Tables Vol C Tables 4.2.6.8 and 6.1.1.4'
    'C' 'C' 0.0033 0.0016
                         'International Tables Vol C Tables 4.2.6.8 and 6.1.1.4'
    'O' 'O' 0.0106 0.0060
                         'International Tables Vol C Tables 4.2.6.8 and 6.1.1.4'
    'H' 'H' 0.0000 0.0000
                         'International Tables Vol C Tables 4.2.6.8 and 6.1.1.4'
    'N' 'N' 0.0061 0.0033
                         'International Tables Vol C Tables 4.2.6.8 and 6.1.1.4'
_computing_data_collection     'APEX2 (Bruker, 2007)'
_computing_cell_refinement     'SAINT (Bruker, 2007)'
_computing_data_reduction     'SAINT (Bruker, 2007)'
_computing_structure_solution     'SHELXS97 (Sheldrick, 2008)'
_computing_structure_refinement     'SHELXL97 (Sheldrick, 2008)'
_computing_molecular_graphics     'SHELXTL (Sheldrick, 2008)'
_computing_publication_material     'SHELXTL (Sheldrick, 2008)'
loop_
    _atom_site_type_symbol
    _atom_site_label
    _atom_site_fract_x
    _atom_site_fract_y
    _atom_site_fract_z
    _atom_site_U_iso_or_equiv
    _atom_site_adp_type
    _atom_site_calc_flag
    _atom_site_refinement_flags
    _atom_site_occupancy
    _atom_site_symmetry_multiplicity
    _atom_site_disorder_assembly
    _atom_site_disorder_group
    Cd Cd1 0.710319(17) 0.270821(14) 0.087796(14) 0.03937(8) Uani d . 1 1 . .
    O O1 0.6256(2) 0.19157(15) 0.18774(14) 0.0565(6) Uani d . 1 1 . .
    O O2 0.77052(18) 0.35207(17) -0.02188(15) 0.0564(6) Uani d . 1 1 . .
    N N5 0.59304(19) 0.34126(16) -0.00581(16) 0.0410(6) Uani d . 1 1 . .
    N N4 0.62449(19) -0.02374(16) 0.07041(17) 0.0432(6) Uani d . 1 1 . .
    N N3 0.65589(19) 0.11966(16) 0.04931(16) 0.0399(6) Uani d . 1 1 . .
    N N1 0.7491(2) 0.35220(18) 0.22203(17) 0.0476(6) Uani d . 1 1 . .
    N N7 0.86953(19) 0.25298(17) 0.09737(17) 0.0440(6) Uani d . 1 1 . .
    N N6 0.5179(2) 0.41112(17) -0.12391(18) 0.0478(6) Uani d . 1 1 . .
    N N8 0.9983(2) 0.2479(2) 0.05235(18) 0.0522(7) Uani d . 1 1 . .
    C C24 0.6019(2) 0.37620(19) -0.0757(2) 0.0422(7) Uani d . 1 1 . .
    C C13 0.6321(2) 0.06455(19) 0.10070(19) 0.0386(6) Uani d . 1 1 . .
    C C14 0.6656(2) 0.0642(2) -0.01885(19) 0.0418(7) Uani d . 1 1 . .
    C C23 0.6946(2) 0.3787(2) -0.0974(2) 0.0475(7) Uani d . 1 1 . .
    H H23A 0.6791 0.3371 -0.1516 0.057 Uiso calc R 1 1 . .
    H H23B 0.7183 0.4395 -0.1067 0.057 Uiso calc R 1 1 . .
    C C19 0.6460(2) -0.0258(2) -0.0062(2) 0.0439(7) Uani d . 1 1 . .
    C C25 0.4979(2) 0.35542(19) -0.0071(2) 0.0431(7) Uani d . 1 1 . .
    C C35 0.9086(2) 0.2777(2) 0.0390(2) 0.0441(7) Uani d . 1 1 . .
    C C12 0.6173(3) 0.0960(2) 0.1835(2) 0.0454(7) Uani d . 1 1 . .
    H H12A 0.5497 0.0681 0.1798 0.054 Uiso calc R 1 1 . .
    H H12B 0.6699 0.0803 0.2365 0.054 Uiso calc R 1 1 . .
    C C40 1.0970(3) 0.1515(3) 0.1666(3) 0.0693(11) Uani d . 1 1 . .
    H H40 1.1508 0.1486 0.1478 0.083 Uiso calc R 1 1 . .
    C C30 0.4502(2) 0.3986(2) -0.0814(2) 0.0482(8) Uani d . 1 1 . .
    C C34 0.8581(3) 0.3308(2) -0.0348(2) 0.0515(8) Uani d . 1 1 . .
    H H34A 0.9051 0.3859 -0.0312 0.062 Uiso calc R 1 1 . .
    H H34B 0.8376 0.2950 -0.0932 0.062 Uiso calc R 1 1 . .
    C C36 0.9368(2) 0.2022(2) 0.1517(2) 0.0477(8) Uani d . 1 1 . .
    C C9 0.7450(4) 0.3742(3) 0.4461(3) 0.0899(15) Uani d . 1 1 . .
    H H9A 0.8111 0.3896 0.4973 0.108 Uiso calc R 1 1 . .
    H H9B 0.7159 0.3115 0.4451 0.108 Uiso calc R 1 1 . .
    C C18 0.6473(3) -0.0968(2) -0.0658(2) 0.0553(8) Uani d . 1 1 . .
    H H18 0.6342 -0.1571 -0.0572 0.066 Uiso calc R 1 1 . .
    C C3 0.8162(3) 0.4348(2) 0.2601(2) 0.0538(8) Uani d . 1 1 . .
    C C15 0.6880(3) 0.0866(2) -0.0918(2) 0.0544(8) Uani d . 1 1 . .
    H H15 0.7015 0.1468 -0.1005 0.065 Uiso calc R 1 1 . .
    C C41 1.0176(3) 0.1987(2) 0.1242(2) 0.0519(8) Uani d . 1 1 . .
    C C26 0.4515(3) 0.3358(2) 0.0525(2) 0.0522(8) Uani d . 1 1 . .
    H H26 0.4836 0.3076 0.1025 0.063 Uiso calc R 1 1 . .
    N N2 0.7619(3) 0.3831(2) 0.36200(19) 0.0661(9) Uani d . 1 1 . .
    C C2 0.7189(3) 0.3245(2) 0.2849(2) 0.0523(8) Uani d . 1 1 . .
    O O7 0.1396(3) 0.2479(3) 0.4676(2) 0.1135(13) Uani d . 1 1 . .
    C C20 0.6022(3) -0.1027(2) 0.1122(3) 0.0619(9) Uani d . 1 1 . .
    H H20A 0.5425 -0.1439 0.0679 0.074 Uiso calc R 1 1 . .
    H H20B 0.5835 -0.0825 0.1612 0.074 Uiso calc R 1 1 . .
    O O3 0.2767(3) 0.4297(2) 0.1884(2) 0.0880(9) Uani d . 1 1 . .
    C C5 0.9307(3) 0.5714(3) 0.2791(4) 0.0860(14) Uani d . 1 1 . .
    H H5 0.9666 0.6127 0.2566 0.103 Uiso calc R 1 1 . .
    C C46 0.1506(3) 0.4255(2) 0.2484(2) 0.0566(9) Uani d . 1 1 . .
    C C16 0.6898(3) 0.0169(3) -0.1503(2) 0.0611(9) Uani d . 1 1 . .
    H H16 0.7053 0.0300 -0.1995 0.073 Uiso calc R 1 1 . .
    C C47 0.1043(3) 0.3946(2) 0.3020(2) 0.0595(9) Uani d . 1 1 . .
    H H47 0.0434 0.4125 0.2997 0.071 Uiso calc R 1 1 . .
    N N9 0.1061(3) 0.4928(3) 0.1904(3) 0.0738(9) Uani d . 1 1 . .
    C C49 0.2395(3) 0.3096(2) 0.3641(3) 0.0660(10) Uani d . 1 1 . .
    H H49 0.2701 0.2711 0.4050 0.079 Uiso calc R 1 1 . .
    C C17 0.6686(3) -0.0735(3) -0.1375(2) 0.0626(10) Uani d . 1 1 . .
    H H17 0.6691 -0.1194 -0.1792 0.075 Uiso calc R 1 1 . .
    C C8 0.8242(3) 0.4543(3) 0.3482(2) 0.0648(10) Uani d . 1 1 . .
    C C6 0.9400(4) 0.5894(4) 0.3674(4) 0.0992(17) Uani d . 1 1 . .
    H H6 0.9829 0.6424 0.4029 0.119 Uiso calc R 1 1 . .
    C C27 0.3567(3) 0.3595(2) 0.0350(3) 0.0627(10) Uani d . 1 1 . .
    H H27 0.3237 0.3473 0.0738 0.075 Uiso calc R 1 1 . .
    C C37 0.9318(3) 0.1585(2) 0.2232(2) 0.0605(9) Uani d . 1 1 . .
    H H37 0.8778 0.1601 0.2420 0.073 Uiso calc R 1 1 . .
    C C31 0.5044(3) 0.4585(3) -0.2037(2) 0.0651(10) Uani d . 1 1 . .
    H H31A 0.5699 0.4965 -0.1936 0.078 Uiso calc R 1 1 . .
    H H31B 0.4547 0.4982 -0.2088 0.078 Uiso calc R 1 1 . .
    C C48 0.1491(3) 0.3357(3) 0.3602(2) 0.0620(10) Uani d . 1 1 . .
    C C28 0.3090(3) 0.4019(3) -0.0402(3) 0.0691(11) Uani d . 1 1 . .
    H H28 0.2444 0.4167 -0.0506 0.083 Uiso calc R 1 1 . .
    C C29 0.3542(3) 0.4223(2) -0.0994(3) 0.0629(10) Uani d . 1 1 . .
    H H29 0.3219 0.4508 -0.1491 0.075 Uiso calc R 1 1 . .
    C C45 0.2423(3) 0.4005(2) 0.2426(3) 0.0605(9) Uani d . 1 1 . .
    C C10 0.6735(5) 0.4346(4) 0.4583(4) 0.1015(16) Uani d . 1 1 . .
    H H10A 0.6084 0.4214 0.4058 0.122 Uiso calc R 1 1 . .
    H H10B 0.7041 0.4976 0.4624 0.122 Uiso calc R 1 1 . .
    C C7 0.8883(4) 0.5317(3) 0.4038(3) 0.0927(15) Uani d . 1 1 . .
    H H7 0.8959 0.5440 0.4634 0.111 Uiso calc R 1 1 . .
    C C1 0.6471(3) 0.2388(2) 0.2736(2) 0.0620(10) Uani d . 1 1 . .
    H H1A 0.6787 0.2025 0.3205 0.074 Uiso calc R 1 1 . .
    H H1B 0.5838 0.2515 0.2775 0.074 Uiso calc R 1 1 . .
    C C4 0.8687(3) 0.4930(3) 0.2241(3) 0.0647(10) Uani d . 1 1 . .
    H H4 0.8629 0.4803 0.1651 0.078 Uiso calc R 1 1 . .
    O O6 0.0156(3) 0.3216(2) 0.4079(2) 0.1010(11) Uani d . 1 1 . .
    N N11 0.3791(3) 0.3097(3) 0.3130(4) 0.0902(12) Uani d . 1 1 . .
    C C39 1.0916(4) 0.1094(3) 0.2376(3) 0.0791(13) Uani d . 1 1 . .
    H H39 1.1436 0.0780 0.2682 0.095 Uiso calc R 1 1 . .
    C C50 0.2845(3) 0.3403(3) 0.3076(3) 0.0646(10) Uani d . 1 1 . .
    N N10 0.0986(4) 0.2994(3) 0.4162(2) 0.0800(11) Uani d . 1 1 . .
    C C42 1.0627(3) 0.2656(3) 0.0011(3) 0.0800(13) Uani d . 1 1 . .
    H H42A 1.1329 0.2604 0.0391 0.096 Uiso calc R 1 1 . .
    H H42B 1.0639 0.3281 -0.0109 0.096 Uiso calc R 1 1 . .
    O O9 0.4039(4) 0.3093(4) 0.2508(4) 0.155(2) Uani d . 1 1 . .
    O O5 0.0391(4) 0.4708(3) 0.1225(3) 0.1428(19) Uani d . 1 1 . .
    C C21 0.6869(4) -0.1531(3) 0.1475(3) 0.0975(16) Uani d D 1 1 . .
    H H21A 0.6654 -0.2035 0.1745 0.117 Uiso calc R 1 1 . .
    H H21B 0.7027 -0.1779 0.0982 0.117 Uiso calc R 1 1 . .
    C C32 0.4687(5) 0.3971(4) -0.2914(3) 0.1031(17) Uani d . 1 1 . .
    H H32A 0.4723 0.4336 -0.3374 0.124 Uiso calc R 1 1 . .
    H H32B 0.5162 0.3549 -0.2851 0.124 Uiso calc R 1 1 . .
    C C38 1.0110(3) 0.1127(3) 0.2646(3) 0.0760(12) Uani d . 1 1 . .
    H H38 1.0101 0.0827 0.3127 0.091 Uiso calc R 1 1 . .
    O O8 0.4316(4) 0.2854(4) 0.3832(4) 0.1536(19) Uani d . 1 1 . .
    C C22 0.7821(4) -0.0933(4) 0.2167(4) 0.133(2) Uani d D 1 1 . .
    H H22A 0.8090 -0.0484 0.1882 0.200 Uiso calc R 1 1 . .
    H H22B 0.8333 -0.1295 0.2440 0.200 Uiso calc R 1 1 . .
    H H22C 0.7648 -0.0636 0.2622 0.200 Uiso calc R 1 1 . .
    O O4 0.1450(4) 0.5715(3) 0.2179(3) 0.1296(15) Uani d . 1 1 . .
    C C11 0.6530(6) 0.4213(4) 0.5422(4) 0.130(2) Uani d . 1 1 . .
    H H11A 0.6107 0.3628 0.5334 0.195 Uiso calc R 1 1 . .
    H H11B 0.6177 0.4679 0.5536 0.195 Uiso calc R 1 1 . .
    H H11C 0.7175 0.4249 0.5928 0.195 Uiso calc R 1 1 . .
    O O16 0.8588(3) 0.1721(5) 0.7081(3) 0.174(2) Uani d . 1 1 . .
    O O10 0.7065(2) 0.2162(2) 0.76234(17) 0.0771(8) Uani d . 1 1 . .
    C C51 0.6515(3) 0.1857(2) 0.6830(2) 0.0574(9) Uani d . 1 1 . .
    C C55 0.6367(3) 0.1493(3) 0.5255(2) 0.0612(9) Uani d . 1 1 . .
    H H55 0.6687 0.1480 0.4851 0.073 Uiso calc R 1 1 . .
    O O15 0.8389(3) 0.2477(3) 0.6001(3) 0.1191(13) Uani d . 1 1 . .
    O O11 0.5237(2) 0.1976(2) 0.7776(2) 0.0816(8) Uani d . 1 1 . .
    C C52 0.5414(3) 0.1541(2) 0.6456(2) 0.0591(9) Uani d . 1 1 . .
    C C56 0.6933(3) 0.1775(3) 0.6148(2) 0.0584(9) Uani d . 1 1 . .
    N N12 0.4861(3) 0.1511(3) 0.7042(2) 0.0766(10) Uani d . 1 1 . .
    N N13 0.4700(3) 0.0922(3) 0.4015(2) 0.0812(11) Uani d . 1 1 . .
    C C54 0.5313(3) 0.1226(2) 0.4958(2) 0.0618(10) Uani d . 1 1 . .
    C C53 0.4841(3) 0.1235(3) 0.5559(3) 0.0653(10) Uani d . 1 1 . .
    H H53 0.4131 0.1034 0.5356 0.078 Uiso calc R 1 1 . .
    O O14 0.5141(3) 0.0912(3) 0.3502(2) 0.1057(12) Uani d . 1 1 . .
    N N14 0.8046(3) 0.2030(3) 0.6435(3) 0.0885(12) Uani d . 1 1 . .
    O O12 0.4024(3) 0.1012(3) 0.6781(3) 0.1429(19) Uani d . 1 1 . .
    O O13 0.3766(3) 0.0677(3) 0.3776(2) 0.1141(13) Uani d . 1 1 . .
    C C59 0.8829(4) 0.1286(4) 0.4491(3) 0.0858(13) Uani d . 1 1 . .
    H H59 0.9329 0.1795 0.4578 0.103 Uiso calc R 1 1 . .
    O O17 0.8046(3) 0.1163(3) 0.3811(2) 0.1279(15) Uani d . 1 1 . .
    N N15 0.9016(3) 0.0747(3) 0.5112(2) 0.0774(10) Uani d . 1 1 . .
    C C58 0.9977(4) 0.0980(4) 0.5908(3) 0.1079(18) Uani d . 1 1 . .
    H H58A 1.0419 0.1477 0.5822 0.162 Uiso calc R 1 1 . .
    H H58B 1.0316 0.0463 0.6004 0.162 Uiso calc R 1 1 . .
    H H58C 0.9831 0.1153 0.6423 0.162 Uiso calc R 1 1 . .
    C C57 0.8279(4) -0.0031(4) 0.5063(4) 0.1088(17) Uani d . 1 1 . .
    H H57A 0.7687 -0.0103 0.4501 0.163 Uiso calc R 1 1 . .
    H H57B 0.8065 0.0050 0.5554 0.163 Uiso calc R 1 1 . .
    H H57C 0.8590 -0.0564 0.5099 0.163 Uiso calc R 1 1 . .
    C C33 0.3641(5) 0.3450(5) -0.3223(4) 0.146(3) Uani d . 1 1 . .
    H H33A 0.3613 0.3037 -0.2804 0.219 Uiso calc R 1 1 . .
    H H33B 0.3456 0.3113 -0.3807 0.219 Uiso calc R 1 1 . .
    H H33C 0.3166 0.3857 -0.3261 0.219 Uiso calc R 1 1 . .
    C C44 1.0208(8) 0.1080(5) -0.0776(6) 0.202(4) Uani d DU 1 1 . .
    H H44A 1.0793 0.0964 -0.0277 0.303 Uiso calc R 1 1 . .
    H H44B 1.0170 0.0755 -0.1325 0.303 Uiso calc R 1 1 . .
    H H44C 0.9586 0.0880 -0.0687 0.303 Uiso calc R 1 1 . .
    C C43 1.0326(6) 0.2079(5) -0.0837(4) 0.151(3) Uani d DU 1 1 . .
    H H43A 0.9673 0.2203 -0.1256 0.181 Uiso calc R 1 1 . .
    H H43B 1.0840 0.2240 -0.1084 0.181 Uiso calc R 1 1 . .
loop_
    _atom_site_aniso_label
    _atom_site_aniso_U_11
    _atom_site_aniso_U_22
    _atom_site_aniso_U_33
    _atom_site_aniso_U_12
    _atom_site_aniso_U_13
    _atom_site_aniso_U_23
    Cd1 0.04318(14) 0.03691(13) 0.03939(13) 0.00771(9) 0.01700(10) 0.00926(9)
    O1 0.0901(18) 0.0450(13) 0.0430(12) 0.0161(12) 0.0340(12) 0.0089(10)
    O2 0.0504(13) 0.0819(17) 0.0476(13) 0.0251(12) 0.0233(11) 0.0269(12)
    N5 0.0439(14) 0.0331(13) 0.0463(14) 0.0078(11) 0.0171(12) 0.0102(11)
    N4 0.0458(15) 0.0341(13) 0.0470(14) 0.0050(11) 0.0155(12) 0.0103(11)
    N3 0.0456(14) 0.0345(13) 0.0401(13) 0.0062(11) 0.0171(11) 0.0089(10)
    N1 0.0519(16) 0.0475(15) 0.0414(14) 0.0143(13) 0.0149(12) 0.0048(12)
    N7 0.0402(14) 0.0464(15) 0.0449(14) 0.0081(12) 0.0155(12) 0.0095(11)
    N6 0.0484(16) 0.0422(15) 0.0503(15) 0.0104(12) 0.0144(13) 0.0167(12)
    N8 0.0436(15) 0.0629(18) 0.0515(16) 0.0108(13) 0.0207(13) 0.0043(13)
    C24 0.0446(17) 0.0333(15) 0.0436(16) 0.0077(13) 0.0110(14) 0.0084(13)
    C13 0.0324(15) 0.0386(16) 0.0393(15) 0.0052(12) 0.0080(12) 0.0092(12)
    C14 0.0414(17) 0.0402(17) 0.0380(15) 0.0038(13) 0.0112(13) 0.0020(12)
    C23 0.0500(19) 0.0512(19) 0.0437(17) 0.0140(15) 0.0172(15) 0.0191(14)
    C19 0.0424(17) 0.0415(17) 0.0425(16) 0.0069(14) 0.0112(14) 0.0055(13)
    C25 0.0411(17) 0.0287(15) 0.0540(18) 0.0032(13) 0.0149(14) 0.0011(13)
    C35 0.0383(17) 0.0479(18) 0.0427(16) 0.0027(14) 0.0147(14) 0.0022(14)
    C12 0.0488(18) 0.0422(17) 0.0445(17) 0.0049(14) 0.0183(14) 0.0102(13)
    C40 0.057(2) 0.074(3) 0.070(2) 0.026(2) 0.0135(19) 0.000(2)
    C30 0.0444(18) 0.0368(17) 0.0585(19) 0.0071(14) 0.0149(15) 0.0082(14)
    C34 0.0473(19) 0.065(2) 0.0464(18) 0.0106(16) 0.0214(15) 0.0152(15)
    C36 0.0429(18) 0.0424(17) 0.0464(17) 0.0027(14) 0.0080(14) 0.0005(14)
    C9 0.140(4) 0.077(3) 0.049(2) 0.028(3) 0.032(3) 0.003(2)
    C18 0.058(2) 0.0406(18) 0.062(2) 0.0090(16) 0.0184(17) 0.0016(15)
    C3 0.0439(19) 0.049(2) 0.060(2) 0.0174(16) 0.0089(16) 0.0037(16)
    C15 0.067(2) 0.052(2) 0.0445(18) 0.0086(17) 0.0221(17) 0.0090(15)
    C41 0.0464(19) 0.052(2) 0.0484(18) 0.0109(15) 0.0095(15) -0.0014(15)
    C26 0.056(2) 0.0398(18) 0.062(2) 0.0074(15) 0.0249(17) 0.0068(15)
    N2 0.090(2) 0.061(2) 0.0423(16) 0.0214(18) 0.0193(16) -0.0002(14)
    C2 0.067(2) 0.051(2) 0.0390(17) 0.0260(17) 0.0160(16) 0.0048(14)
    O7 0.154(4) 0.109(3) 0.073(2) -0.001(2) 0.045(2) 0.035(2)
    C20 0.075(3) 0.0435(19) 0.067(2) 0.0055(18) 0.029(2) 0.0182(17)
    O3 0.106(2) 0.081(2) 0.115(2) 0.0236(18) 0.079(2) 0.0353(18)
    C5 0.057(3) 0.065(3) 0.127(4) 0.003(2) 0.032(3) 0.003(3)
    C46 0.055(2) 0.052(2) 0.062(2) 0.0019(16) 0.0240(18) 0.0107(16)
    C16 0.069(2) 0.071(3) 0.0467(19) 0.0126(19) 0.0264(18) 0.0042(17)
    C47 0.059(2) 0.055(2) 0.066(2) -0.0011(17) 0.0298(19) 0.0045(18)
    N9 0.074(2) 0.071(2) 0.080(2) -0.0010(19) 0.036(2) 0.0223(19)
    C49 0.082(3) 0.047(2) 0.057(2) 0.0055(19) 0.017(2) 0.0100(17)
    C17 0.065(2) 0.067(2) 0.052(2) 0.0187(19) 0.0196(18) -0.0076(18)
    C8 0.067(2) 0.057(2) 0.055(2) 0.0186(19) 0.0077(18) -0.0056(17)
    C6 0.077(3) 0.074(3) 0.114(4) 0.000(3) 0.014(3) -0.024(3)
    C27 0.061(2) 0.053(2) 0.083(3) 0.0084(18) 0.039(2) 0.0047(19)
    C37 0.061(2) 0.058(2) 0.055(2) 0.0074(18) 0.0139(17) 0.0173(17)
    C31 0.066(2) 0.065(2) 0.062(2) 0.0199(19) 0.0173(19) 0.0303(19)
    C48 0.078(3) 0.053(2) 0.053(2) -0.0021(19) 0.0301(19) 0.0024(17)
    C28 0.052(2) 0.062(2) 0.099(3) 0.0213(19) 0.032(2) 0.013(2)
    C29 0.052(2) 0.056(2) 0.080(3) 0.0195(18) 0.0204(19) 0.0203(19)
    C45 0.067(2) 0.049(2) 0.068(2) 0.0018(18) 0.033(2) 0.0064(17)
    C10 0.136(5) 0.095(4) 0.091(3) 0.024(3) 0.065(3) 0.002(3)
    C7 0.089(3) 0.078(3) 0.081(3) 0.011(3) 0.008(3) -0.023(3)
    C1 0.093(3) 0.056(2) 0.050(2) 0.021(2) 0.039(2) 0.0073(16)
    C4 0.049(2) 0.058(2) 0.084(3) 0.0136(18) 0.022(2) 0.005(2)
    O6 0.131(3) 0.093(2) 0.108(3) 0.002(2) 0.086(3) 0.0066(19)
    N11 0.089(3) 0.069(2) 0.118(4) 0.026(2) 0.042(3) 0.024(2)
    C39 0.071(3) 0.070(3) 0.078(3) 0.030(2) 0.003(2) 0.014(2)
    C50 0.064(2) 0.049(2) 0.081(3) 0.0105(18) 0.029(2) 0.0046(19)
    N10 0.112(3) 0.065(2) 0.064(2) -0.007(2) 0.044(2) 0.0070(18)
    C42 0.063(3) 0.114(4) 0.080(3) 0.026(2) 0.044(2) 0.014(3)
    O9 0.151(4) 0.203(5) 0.188(5) 0.109(4) 0.114(4) 0.081(4)
    O5 0.151(4) 0.106(3) 0.096(3) -0.003(3) -0.025(3) 0.026(2)
    C21 0.113(4) 0.083(3) 0.089(3) 0.027(3) 0.024(3) 0.036(3)
    C32 0.129(5) 0.094(4) 0.066(3) 0.032(3) 0.011(3) 0.028(3)
    C38 0.075(3) 0.069(3) 0.067(2) 0.015(2) 0.006(2) 0.023(2)
    O8 0.122(4) 0.160(4) 0.189(5) 0.077(3) 0.047(3) 0.075(4)
    C22 0.119(5) 0.124(5) 0.117(5) 0.035(4) -0.001(4) 0.017(4)
    O4 0.163(4) 0.074(2) 0.126(3) 0.015(3) 0.029(3) 0.034(2)
    C11 0.178(6) 0.129(5) 0.093(4) 0.006(5) 0.077(4) -0.016(4)
    O16 0.091(3) 0.351(8) 0.093(3) 0.072(4) 0.030(2) 0.078(4)
    O10 0.0792(19) 0.093(2) 0.0483(15) -0.0069(16) 0.0229(14) -0.0034(14)
    C51 0.073(2) 0.048(2) 0.050(2) 0.0057(18) 0.0248(18) 0.0122(16)
    C55 0.074(3) 0.065(2) 0.048(2) 0.011(2) 0.0276(19) 0.0118(17)
    O15 0.084(2) 0.146(4) 0.134(3) 0.000(2) 0.055(2) 0.036(3)
    O11 0.091(2) 0.091(2) 0.0687(18) 0.0056(17) 0.0435(17) 0.0024(16)
    C52 0.072(2) 0.056(2) 0.052(2) 0.0022(18) 0.0310(18) 0.0086(16)
    C56 0.060(2) 0.065(2) 0.052(2) 0.0084(18) 0.0239(17) 0.0137(17)
    N12 0.077(2) 0.081(2) 0.068(2) -0.007(2) 0.0335(19) 0.0014(19)
    N13 0.092(3) 0.082(3) 0.050(2) -0.003(2) 0.015(2) 0.0058(17)
    C54 0.077(3) 0.054(2) 0.0451(19) 0.0025(19) 0.0174(18) 0.0067(16)
    C53 0.070(3) 0.057(2) 0.061(2) -0.0025(19) 0.022(2) 0.0076(18)
    O14 0.118(3) 0.139(3) 0.0493(17) 0.002(2) 0.0315(18) -0.0001(18)
    N14 0.075(3) 0.133(4) 0.058(2) 0.019(2) 0.028(2) 0.014(2)
    O12 0.110(3) 0.194(4) 0.108(3) -0.066(3) 0.068(2) -0.041(3)
    O13 0.091(3) 0.147(3) 0.067(2) -0.023(2) 0.0081(18) -0.005(2)
    C59 0.080(3) 0.095(3) 0.072(3) 0.011(3) 0.019(3) 0.021(3)
    O17 0.104(3) 0.151(4) 0.084(2) 0.012(3) -0.012(2) 0.039(2)
    N15 0.072(2) 0.085(3) 0.064(2) 0.0166(19) 0.0122(17) 0.0171(18)
    C58 0.092(4) 0.133(5) 0.078(3) 0.038(3) 0.004(3) 0.018(3)
    C57 0.105(4) 0.101(4) 0.115(4) 0.004(3) 0.041(3) 0.026(3)
    C33 0.129(6) 0.127(5) 0.119(5) 0.007(4) -0.013(4) 0.018(4)
    C44 0.251(11) 0.190(7) 0.152(7) -0.007(9) 0.096(7) -0.059(7)
    C43 0.139(6) 0.214(7) 0.111(5) 0.028(6) 0.072(5) -0.026(6)
_geom_special_details
;
 All esds (except the esd in the dihedral angle between two l.s. planes)
 are estimated using the full covariance matrix.  The cell esds are taken
 into account individually in the estimation of esds in distances, angles
 and torsion angles; correlations between esds in cell parameters are only
 used when they are defined by crystal symmetry.  An approximate (isotropic)
 treatment of cell esds is used for estimating esds involving l.s. planes.
;
loop_
    _geom_bond_atom_site_label_1
    _geom_bond_atom_site_label_2
    _geom_bond_site_symmetry_2
    _geom_bond_distance
    _geom_bond_publ_flag
    Cd1 N5 . 2.233(2) ?
    Cd1 N1 . 2.242(3) ?
    Cd1 N3 . 2.250(3) ?
    Cd1 N7 . 2.263(3) ?
    Cd1 O2 . 2.561(2) ?
    Cd1 O1 . 2.618(2) ?
    O1 C1 . 1.414(4) ?
    O1 C12 . 1.416(4) ?
    O2 C23 . 1.416(4) ?
    O2 C34 . 1.412(4) ?
    N5 C24 . 1.321(4) ?
    N5 C25 . 1.391(4) ?
    N4 C13 . 1.353(4) ?
    N4 C19 . 1.386(4) ?
    N4 C20 . 1.462(4) ?
    N3 C13 . 1.314(4) ?
    N3 C14 . 1.394(4) ?
    N1 C2 . 1.319(4) ?
    N1 C3 . 1.390(4) ?
    N7 C35 . 1.316(4) ?
    N7 C36 . 1.388(4) ?
    N6 C24 . 1.353(4) ?
    N6 C30 . 1.382(4) ?
    N6 C31 . 1.481(4) ?
    N8 C35 . 1.354(4) ?
    N8 C41 . 1.383(4) ?
    N8 C42 . 1.464(5) ?
    C24 C23 . 1.485(4) ?
    C13 C12 . 1.488(4) ?
    C14 C15 . 1.388(4) ?
    C14 C19 . 1.385(4) ?
    C23 H23A . 0.9700 ?
    C23 H23B . 0.9700 ?
    C19 C18 . 1.390(4) ?
    C25 C26 . 1.388(5) ?
    C25 C30 . 1.392(4) ?
    C35 C34 . 1.490(4) ?
    C12 H12A . 0.9700 ?
    C12 H12B . 0.9700 ?
    C40 C39 . 1.372(6) ?
    C40 C41 . 1.395(5) ?
    C40 H40 . 0.9300 ?
    C30 C29 . 1.385(5) ?
    C34 H34A . 0.9700 ?
    C34 H34B . 0.9700 ?
    C36 C41 . 1.387(5) ?
    C36 C37 . 1.392(5) ?
    C9 N2 . 1.483(5) ?
    C9 C10 . 1.507(7) ?
    C9 H9A . 0.9700 ?
    C9 H9B . 0.9700 ?
    C18 C17 . 1.364(5) ?
    C18 H18 . 0.9300 ?
    C3 C4 . 1.373(5) ?
    C3 C8 . 1.393(5) ?
    C15 C16 . 1.368(5) ?
    C15 H15 . 0.9300 ?
    C26 C27 . 1.371(5) ?
    C26 H26 . 0.9300 ?
    N2 C2 . 1.345(4) ?
    N2 C8 . 1.377(5) ?
    C2 C1 . 1.479(5) ?
    O7 N10 . 1.216(5) ?
    C20 C21 . 1.461(6) ?
    C20 H20A . 0.9700 ?
    C20 H20B . 0.9700 ?
    O3 C45 . 1.235(4) ?
    C5 C6 . 1.386(7) ?
    C5 C4 . 1.382(6) ?
    C5 H5 . 0.9300 ?
    C46 C47 . 1.346(5) ?
    C46 C45 . 1.440(5) ?
    C46 N9 . 1.471(5) ?
    C16 C17 . 1.396(5) ?
    C16 H16 . 0.9300 ?
    C47 C48 . 1.376(5) ?
    C47 H47 . 0.9300 ?
    N9 O5 . 1.133(5) ?
    N9 O4 . 1.204(5) ?
    C49 C48 . 1.374(6) ?
    C49 C50 . 1.374(6) ?
    C49 H49 . 0.9300 ?
    C17 H17 . 0.9300 ?
    C8 C7 . 1.384(6) ?
    C6 C7 . 1.366(7) ?
    C6 H6 . 0.9300 ?
    C27 C28 . 1.396(6) ?
    C27 H27 . 0.9300 ?
    C37 C38 . 1.377(5) ?
    C37 H37 . 0.9300 ?
    C31 C32 . 1.500(6) ?
    C31 H31A . 0.9700 ?
    C31 H31B . 0.9700 ?
    C48 N10 . 1.447(5) ?
    C28 C29 . 1.372(6) ?
    C28 H28 . 0.9300 ?
    C29 H29 . 0.9300 ?
    C45 C50 . 1.445(5) ?
    C10 C11 . 1.516(7) ?
    C10 H10A . 0.9700 ?
    C10 H10B . 0.9700 ?
    C7 H7 . 0.9300 ?
    C1 H1A . 0.9700 ?
    C1 H1B . 0.9700 ?
    C4 H4 . 0.9300 ?
    O6 N10 . 1.230(5) ?
    N11 O9 . 1.188(6) ?
    N11 O8 . 1.213(6) ?
    N11 C50 . 1.454(6) ?
    C39 C38 . 1.379(6) ?
    C39 H39 . 0.9300 ?
    C42 C43 . 1.445(7) ?
    C42 H42A . 0.9700 ?
    C42 H42B . 0.9700 ?
    C21 C22 . 1.4995(7) ?
    C21 H21A . 0.9700 ?
    C21 H21B . 0.9700 ?
    C32 C33 . 1.456(8) ?
    C32 H32A . 0.9700 ?
    C32 H32B . 0.9700 ?
    C38 H38 . 0.9300 ?
    C22 H22A . 0.9600 ?
    C22 H22B . 0.9600 ?
    C22 H22C . 0.9600 ?
    C11 H11A . 0.9600 ?
    C11 H11B . 0.9600 ?
    C11 H11C . 0.9600 ?
    O16 N14 . 1.206(5) ?
    O10 C51 . 1.232(4) ?
    C51 C52 . 1.438(5) ?
    C51 C56 . 1.445(5) ?
    C55 C56 . 1.357(5) ?
    C55 C54 . 1.374(5) ?
    C55 H55 . 0.9300 ?
    O15 N14 . 1.192(5) ?
    O11 N12 . 1.215(4) ?
    C52 C53 . 1.369(5) ?
    C52 N12 . 1.445(5) ?
    C56 N14 . 1.452(5) ?
    N12 O12 . 1.215(5) ?
    N13 O14 . 1.217(5) ?
    N13 O13 . 1.224(5) ?
    N13 C54 . 1.438(5) ?
    C54 C53 . 1.377(5) ?
    C53 H53 . 0.9300 ?
    C59 O17 . 1.209(5) ?
    C59 N15 . 1.307(5) ?
    C59 H59 . 0.9300 ?
    N15 C57 . 1.432(6) ?
    N15 C58 . 1.451(5) ?
    C58 H58A . 0.9600 ?
    C58 H58B . 0.9600 ?
    C58 H58C . 0.9600 ?
    C57 H57A . 0.9600 ?
    C57 H57B . 0.9600 ?
    C57 H57C . 0.9600 ?
    C33 H33A . 0.9600 ?
    C33 H33B . 0.9600 ?
    C33 H33C . 0.9600 ?
    C44 C43 . 1.4997(9) ?
    C44 H44A . 0.9600 ?
    C44 H44B . 0.9600 ?
    C44 H44C . 0.9600 ?
    C43 H43A . 0.9700 ?
    C43 H43B . 0.9700 ?
loop_
    _geom_angle_atom_site_label_1
    _geom_angle_atom_site_label_2
    _geom_angle_atom_site_label_3
    _geom_angle_site_symmetry_1
    _geom_angle_site_symmetry_3
    _geom_angle
    _geom_angle_publ_flag
    N5 Cd1 N1 . . 102.14(9) ?
    N5 Cd1 N3 . . 108.82(9) ?
    N1 Cd1 N3 . . 127.24(9) ?
    N5 Cd1 N7 . . 131.02(9) ?
    N1 Cd1 N7 . . 101.21(9) ?
    N3 Cd1 N7 . . 89.53(9) ?
    N5 Cd1 O2 . . 65.77(8) ?
    N1 Cd1 O2 . . 115.93(10) ?
    N3 Cd1 O2 . . 115.47(9) ?
    N7 Cd1 O2 . . 65.34(8) ?
    N5 Cd1 O1 . . 107.15(9) ?
    N1 Cd1 O1 . . 65.86(9) ?
    N3 Cd1 O1 . . 64.71(8) ?
    N7 Cd1 O1 . . 121.64(8) ?
    O2 Cd1 O1 . . 172.80(7) ?
    C1 O1 C12 . . 115.2(2) ?
    C1 O1 Cd1 . . 117.3(2) ?
    C12 O1 Cd1 . . 116.95(17) ?
    C23 O2 C34 . . 115.5(2) ?
    C23 O2 Cd1 . . 117.99(18) ?
    C34 O2 Cd1 . . 119.18(18) ?
    C24 N5 C25 . . 105.9(2) ?
    C24 N5 Cd1 . . 124.2(2) ?
    C25 N5 Cd1 . . 129.8(2) ?
    C13 N4 C19 . . 107.2(2) ?
    C13 N4 C20 . . 126.9(3) ?
    C19 N4 C20 . . 125.8(3) ?
    C13 N3 C14 . . 105.9(2) ?
    C13 N3 Cd1 . . 124.8(2) ?
    C14 N3 Cd1 . . 127.45(19) ?
    C2 N1 C3 . . 106.2(3) ?
    C2 N1 Cd1 . . 124.9(2) ?
    C3 N1 Cd1 . . 128.6(2) ?
    C35 N7 C36 . . 105.6(3) ?
    C35 N7 Cd1 . . 124.2(2) ?
    C36 N7 Cd1 . . 129.3(2) ?
    C24 N6 C30 . . 106.8(3) ?
    C24 N6 C31 . . 126.3(3) ?
    C30 N6 C31 . . 126.8(3) ?
    C35 N8 C41 . . 106.8(3) ?
    C35 N8 C42 . . 126.4(3) ?
    C41 N8 C42 . . 126.8(3) ?
    N5 C24 N6 . . 112.4(3) ?
    N5 C24 C23 . . 123.7(3) ?
    N6 C24 C23 . . 123.8(3) ?
    N3 C13 N4 . . 112.2(3) ?
    N3 C13 C12 . . 123.8(3) ?
    N4 C13 C12 . . 124.1(3) ?
    C15 C14 C19 . . 120.8(3) ?
    C15 C14 N3 . . 130.2(3) ?
    C19 C14 N3 . . 109.0(3) ?
    O2 C23 C24 . . 105.4(2) ?
    O2 C23 H23A . . 110.7 ?
    C24 C23 H23A . . 110.7 ?
    O2 C23 H23B . . 110.7 ?
    C24 C23 H23B . . 110.7 ?
    H23A C23 H23B . . 108.8 ?
    N4 C19 C14 . . 105.7(3) ?
    N4 C19 C18 . . 132.5(3) ?
    C14 C19 C18 . . 121.7(3) ?
    C26 C25 N5 . . 130.4(3) ?
    C26 C25 C30 . . 121.1(3) ?
    N5 C25 C30 . . 108.5(3) ?
    N7 C35 N8 . . 112.6(3) ?
    N7 C35 C34 . . 123.5(3) ?
    N8 C35 C34 . . 123.9(3) ?
    O1 C12 C13 . . 106.0(2) ?
    O1 C12 H12A . . 110.5 ?
    C13 C12 H12A . . 110.5 ?
    O1 C12 H12B . . 110.5 ?
    C13 C12 H12B . . 110.5 ?
    H12A C12 H12B . . 108.7 ?
    C39 C40 C41 . . 116.6(4) ?
    C39 C40 H40 . . 121.7 ?
    C41 C40 H40 . . 121.7 ?
    N6 C30 C29 . . 132.3(3) ?
    N6 C30 C25 . . 106.3(3) ?
    C29 C30 C25 . . 121.3(3) ?
    O2 C34 C35 . . 105.8(2) ?
    O2 C34 H34A . . 110.6 ?
    C35 C34 H34A . . 110.6 ?
    O2 C34 H34B . . 110.6 ?
    C35 C34 H34B . . 110.6 ?
    H34A C34 H34B . . 108.7 ?
    N7 C36 C41 . . 109.1(3) ?
    N7 C36 C37 . . 129.8(3) ?
    C41 C36 C37 . . 121.1(3) ?
    N2 C9 C10 . . 112.7(4) ?
    N2 C9 H9A . . 109.1 ?
    C10 C9 H9A . . 109.1 ?
    N2 C9 H9B . . 109.1 ?
    C10 C9 H9B . . 109.1 ?
    H9A C9 H9B . . 107.8 ?
    C17 C18 C19 . . 116.7(3) ?
    C17 C18 H18 . . 121.6 ?
    C19 C18 H18 . . 121.6 ?
    C4 C3 N1 . . 130.5(3) ?
    C4 C3 C8 . . 121.3(4) ?
    N1 C3 C8 . . 108.1(3) ?
    C16 C15 C14 . . 117.7(3) ?
    C16 C15 H15 . . 121.2 ?
    C14 C15 H15 . . 121.2 ?
    N8 C41 C36 . . 105.9(3) ?
    N8 C41 C40 . . 132.4(4) ?
    C36 C41 C40 . . 121.7(4) ?
    C27 C26 C25 . . 117.6(3) ?
    C27 C26 H26 . . 121.2 ?
    C25 C26 H26 . . 121.2 ?
    C2 N2 C8 . . 107.2(3) ?
    C2 N2 C9 . . 126.9(4) ?
    C8 N2 C9 . . 125.9(3) ?
    N1 C2 N2 . . 112.2(3) ?
    N1 C2 C1 . . 124.6(3) ?
    N2 C2 C1 . . 123.2(3) ?
    N4 C20 C21 . . 115.2(3) ?
    N4 C20 H20A . . 108.5 ?
    C21 C20 H20A . . 108.5 ?
    N4 C20 H20B . . 108.5 ?
    C21 C20 H20B . . 108.5 ?
    H20A C20 H20B . . 107.5 ?
    C6 C5 C4 . . 121.0(5) ?
    C6 C5 H5 . . 119.5 ?
    C4 C5 H5 . . 119.5 ?
    C47 C46 C45 . . 126.4(4) ?
    C47 C46 N9 . . 118.3(3) ?
    C45 C46 N9 . . 115.3(3) ?
    C15 C16 C17 . . 121.0(3) ?
    C15 C16 H16 . . 119.5 ?
    C17 C16 H16 . . 119.5 ?
    C46 C47 C48 . . 118.5(4) ?
    C46 C47 H47 . . 120.8 ?
    C48 C47 H47 . . 120.8 ?
    O5 N9 O4 . . 122.0(4) ?
    O5 N9 C46 . . 121.0(4) ?
    O4 N9 C46 . . 117.0(4) ?
    C48 C49 C50 . . 119.9(4) ?
    C48 C49 H49 . . 120.1 ?
    C50 C49 H49 . . 120.1 ?
    C18 C17 C16 . . 122.1(3) ?
    C18 C17 H17 . . 119.0 ?
    C16 C17 H17 . . 119.0 ?
    N2 C8 C7 . . 132.5(4) ?
    N2 C8 C3 . . 106.3(3) ?
    C7 C8 C3 . . 121.2(5) ?
    C7 C6 C5 . . 122.1(5) ?
    C7 C6 H6 . . 118.9 ?
    C5 C6 H6 . . 118.9 ?
    C26 C27 C28 . . 120.9(4) ?
    C26 C27 H27 . . 119.6 ?
    C28 C27 H27 . . 119.6 ?
    C38 C37 C36 . . 116.4(4) ?
    C38 C37 H37 . . 121.8 ?
    C36 C37 H37 . . 121.8 ?
    N6 C31 C32 . . 114.9(3) ?
    N6 C31 H31A . . 108.5 ?
    C32 C31 H31A . . 108.5 ?
    N6 C31 H31B . . 108.5 ?
    C32 C31 H31B . . 108.5 ?
    H31A C31 H31B . . 107.5 ?
    C49 C48 C47 . . 120.8(4) ?
    C49 C48 N10 . . 119.9(4) ?
    C47 C48 N10 . . 119.3(4) ?
    C29 C28 C27 . . 122.2(4) ?
    C29 C28 H28 . . 118.9 ?
    C27 C28 H28 . . 118.9 ?
    C28 C29 C30 . . 116.9(3) ?
    C28 C29 H29 . . 121.6 ?
    C30 C29 H29 . . 121.6 ?
    O3 C45 C46 . . 121.8(4) ?
    O3 C45 C50 . . 127.5(4) ?
    C46 C45 C50 . . 110.7(3) ?
    C9 C10 C11 . . 111.9(5) ?
    C9 C10 H10A . . 109.2 ?
    C11 C10 H10A . . 109.2 ?
    C9 C10 H10B . . 109.2 ?
    C11 C10 H10B . . 109.2 ?
    H10A C10 H10B . . 107.9 ?
    C6 C7 C8 . . 117.0(5) ?
    C6 C7 H7 . . 121.5 ?
    C8 C7 H7 . . 121.5 ?
    O1 C1 C2 . . 107.2(3) ?
    O1 C1 H1A . . 110.3 ?
    C2 C1 H1A . . 110.3 ?
    O1 C1 H1B . . 110.3 ?
    C2 C1 H1B . . 110.3 ?
    H1A C1 H1B . . 108.5 ?
    C3 C4 C5 . . 117.4(4) ?
    C3 C4 H4 . . 121.3 ?
    C5 C4 H4 . . 121.3 ?
    O9 N11 O8 . . 121.5(5) ?
    O9 N11 C50 . . 120.8(5) ?
    O8 N11 C50 . . 117.7(5) ?
    C40 C39 C38 . . 121.6(4) ?
    C40 C39 H39 . . 119.2 ?
    C38 C39 H39 . . 119.2 ?
    C49 C50 N11 . . 118.0(4) ?
    C49 C50 C45 . . 123.6(4) ?
    N11 C50 C45 . . 118.5(4) ?
    O7 N10 O6 . . 123.8(4) ?
    O7 N10 C48 . . 118.4(5) ?
    O6 N10 C48 . . 117.8(4) ?
    N8 C42 C43 . . 117.0(4) ?
    N8 C42 H42A . . 108.0 ?
    C43 C42 H42A . . 108.0 ?
    N8 C42 H42B . . 108.0 ?
    C43 C42 H42B . . 108.0 ?
    H42A C42 H42B . . 107.3 ?
    C22 C21 C20 . . 111.3(4) ?
    C22 C21 H21A . . 109.4 ?
    C20 C21 H21A . . 109.4 ?
    C22 C21 H21B . . 109.4 ?
    C20 C21 H21B . . 109.4 ?
    H21A C21 H21B . . 108.0 ?
    C33 C32 C31 . . 114.9(6) ?
    C33 C32 H32A . . 108.5 ?
    C31 C32 H32A . . 108.5 ?
    C33 C32 H32B . . 108.5 ?
    C31 C32 H32B . . 108.5 ?
    H32A C32 H32B . . 107.5 ?
    C37 C38 C39 . . 122.6(4) ?
    C37 C38 H38 . . 118.7 ?
    C39 C38 H38 . . 118.7 ?
    C21 C22 H22A . . 109.5 ?
    C21 C22 H22B . . 109.5 ?
    H22A C22 H22B . . 109.5 ?
    C21 C22 H22C . . 109.5 ?
    H22A C22 H22C . . 109.5 ?
    H22B C22 H22C . . 109.5 ?
    C10 C11 H11A . . 109.5 ?
    C10 C11 H11B . . 109.5 ?
    H11A C11 H11B . . 109.5 ?
    C10 C11 H11C . . 109.5 ?
    H11A C11 H11C . . 109.5 ?
    H11B C11 H11C . . 109.5 ?
    O10 C51 C52 . . 126.5(3) ?
    O10 C51 C56 . . 122.2(4) ?
    C52 C51 C56 . . 111.3(3) ?
    C56 C55 C54 . . 119.0(4) ?
    C56 C55 H55 . . 120.5 ?
    C54 C55 H55 . . 120.5 ?
    C53 C52 C51 . . 123.6(3) ?
    C53 C52 N12 . . 116.6(4) ?
    C51 C52 N12 . . 119.8(3) ?
    C55 C56 C51 . . 125.2(4) ?
    C55 C56 N14 . . 117.2(3) ?
    C51 C56 N14 . . 117.5(3) ?
    O12 N12 O11 . . 121.7(4) ?
    O12 N12 C52 . . 118.4(4) ?
    O11 N12 C52 . . 119.9(3) ?
    O14 N13 O13 . . 123.7(4) ?
    O14 N13 C54 . . 118.1(4) ?
    O13 N13 C54 . . 118.1(4) ?
    C55 C54 C53 . . 120.4(3) ?
    C55 C54 N13 . . 119.9(4) ?
    C53 C54 N13 . . 119.7(4) ?
    C52 C53 C54 . . 120.2(4) ?
    C52 C53 H53 . . 119.9 ?
    C54 C53 H53 . . 119.9 ?
    O15 N14 O16 . . 122.6(5) ?
    O15 N14 C56 . . 119.8(4) ?
    O16 N14 C56 . . 117.4(4) ?
    O17 C59 N15 . . 124.0(5) ?
    O17 C59 H59 . . 118.0 ?
    N15 C59 H59 . . 118.0 ?
    C59 N15 C57 . . 122.4(4) ?
    C59 N15 C58 . . 118.7(4) ?
    C57 N15 C58 . . 118.7(4) ?
    N15 C58 H58A . . 109.5 ?
    N15 C58 H58B . . 109.5 ?
    H58A C58 H58B . . 109.5 ?
    N15 C58 H58C . . 109.5 ?
    H58A C58 H58C . . 109.5 ?
    H58B C58 H58C . . 109.5 ?
    N15 C57 H57A . . 109.5 ?
    N15 C57 H57B . . 109.5 ?
    H57A C57 H57B . . 109.5 ?
    N15 C57 H57C . . 109.5 ?
    H57A C57 H57C . . 109.5 ?
    H57B C57 H57C . . 109.5 ?
    C32 C33 H33A . . 109.5 ?
    C32 C33 H33B . . 109.5 ?
    H33A C33 H33B . . 109.5 ?
    C32 C33 H33C . . 109.5 ?
    H33A C33 H33C . . 109.5 ?
    H33B C33 H33C . . 109.5 ?
    C43 C44 H44A . . 109.5 ?
    C43 C44 H44B . . 109.5 ?
    H44A C44 H44B . . 109.5 ?
    C43 C44 H44C . . 109.5 ?
    H44A C44 H44C . . 109.5 ?
    H44B C44 H44C . . 109.5 ?
    C44 C43 C42 . . 114.7(6) ?
    C44 C43 H43A . . 108.6 ?
    C42 C43 H43A . . 108.6 ?
    C44 C43 H43B . . 108.6 ?
    C42 C43 H43B . . 108.6 ?
    H43A C43 H43B . . 107.6 ?
loop_
    _geom_torsion_atom_site_label_1
    _geom_torsion_atom_site_label_2
    _geom_torsion_atom_site_label_3
    _geom_torsion_atom_site_label_4
    _geom_torsion_site_symmetry_1
    _geom_torsion_site_symmetry_2
    _geom_torsion_site_symmetry_3
    _geom_torsion_site_symmetry_4
    _geom_torsion
    _geom_torsion_publ_flag
    N5 Cd1 O1 C1 . . . . -96.2(2) ?
    N1 Cd1 O1 C1 . . . . -0.3(2) ?
    N3 Cd1 O1 C1 . . . . 160.6(3) ?
    N7 Cd1 O1 C1 . . . . 88.2(2) ?
    O2 Cd1 O1 C1 . . . . -106.3(6) ?
    N5 Cd1 O1 C12 . . . . 120.6(2) ?
    N1 Cd1 O1 C12 . . . . -143.5(2) ?
    N3 Cd1 O1 C12 . . . . 17.4(2) ?
    N7 Cd1 O1 C12 . . . . -55.0(2) ?
    O2 Cd1 O1 C12 . . . . 110.5(6) ?
    N5 Cd1 O2 C23 . . . . -15.5(2) ?
    N1 Cd1 O2 C23 . . . . -107.6(2) ?
    N3 Cd1 O2 C23 . . . . 84.7(2) ?
    N7 Cd1 O2 C23 . . . . 161.5(2) ?
    O1 Cd1 O2 C23 . . . . -4.9(7) ?
    N5 Cd1 O2 C34 . . . . -164.2(3) ?
    N1 Cd1 O2 C34 . . . . 103.7(2) ?
    N3 Cd1 O2 C34 . . . . -64.0(2) ?
    N7 Cd1 O2 C34 . . . . 12.8(2) ?
    O1 Cd1 O2 C34 . . . . -153.7(5) ?
    N1 Cd1 N5 C24 . . . . 123.1(2) ?
    N3 Cd1 N5 C24 . . . . -100.2(2) ?
    N7 Cd1 N5 C24 . . . . 6.3(3) ?
    O2 Cd1 N5 C24 . . . . 9.9(2) ?
    O1 Cd1 N5 C24 . . . . -168.7(2) ?
    N1 Cd1 N5 C25 . . . . -59.3(3) ?
    N3 Cd1 N5 C25 . . . . 77.3(3) ?
    N7 Cd1 N5 C25 . . . . -176.1(2) ?
    O2 Cd1 N5 C25 . . . . -172.5(3) ?
    O1 Cd1 N5 C25 . . . . 8.9(3) ?
    N5 Cd1 N3 C13 . . . . -115.9(2) ?
    N1 Cd1 N3 C13 . . . . 6.7(3) ?
    N7 Cd1 N3 C13 . . . . 110.5(2) ?
    O2 Cd1 N3 C13 . . . . 172.7(2) ?
    O1 Cd1 N3 C13 . . . . -15.3(2) ?
    N5 Cd1 N3 C14 . . . . 81.8(2) ?
    N1 Cd1 N3 C14 . . . . -155.6(2) ?
    N7 Cd1 N3 C14 . . . . -51.8(2) ?
    O2 Cd1 N3 C14 . . . . 10.4(3) ?
    O1 Cd1 N3 C14 . . . . -177.6(3) ?
    N5 Cd1 N1 C2 . . . . 106.5(3) ?
    N3 Cd1 N1 C2 . . . . -18.8(3) ?
    N7 Cd1 N1 C2 . . . . -116.9(3) ?
    O2 Cd1 N1 C2 . . . . 175.2(2) ?
    O1 Cd1 N1 C2 . . . . 2.9(2) ?
    N5 Cd1 N1 C3 . . . . -80.9(3) ?
    N3 Cd1 N1 C3 . . . . 153.8(2) ?
    N7 Cd1 N1 C3 . . . . 55.7(3) ?
    O2 Cd1 N1 C3 . . . . -12.1(3) ?
    O1 Cd1 N1 C3 . . . . 175.6(3) ?
    N5 Cd1 N7 C35 . . . . -6.6(3) ?
    N1 Cd1 N7 C35 . . . . -123.8(2) ?
    N3 Cd1 N7 C35 . . . . 108.3(3) ?
    O2 Cd1 N7 C35 . . . . -10.2(2) ?
    O1 Cd1 N7 C35 . . . . 167.8(2) ?
    N5 Cd1 N7 C36 . . . . -174.0(2) ?
    N1 Cd1 N7 C36 . . . . 68.9(3) ?
    N3 Cd1 N7 C36 . . . . -59.1(3) ?
    O2 Cd1 N7 C36 . . . . -177.6(3) ?
    O1 Cd1 N7 C36 . . . . 0.4(3) ?
    C25 N5 C24 N6 . . . . -1.1(3) ?
    Cd1 N5 C24 N6 . . . . 176.98(19) ?
    C25 N5 C24 C23 . . . . 177.6(3) ?
    Cd1 N5 C24 C23 . . . . -4.4(4) ?
    C30 N6 C24 N5 . . . . 0.6(3) ?
    C31 N6 C24 N5 . . . . 177.3(3) ?
    C30 N6 C24 C23 . . . . -178.0(3) ?
    C31 N6 C24 C23 . . . . -1.3(5) ?
    C14 N3 C13 N4 . . . . -0.6(3) ?
    Cd1 N3 C13 N4 . . . . -166.06(18) ?
    C14 N3 C13 C12 . . . . 178.4(3) ?
    Cd1 N3 C13 C12 . . . . 12.9(4) ?
    C19 N4 C13 N3 . . . . 0.6(3) ?
    C20 N4 C13 N3 . . . . 178.2(3) ?
    C19 N4 C13 C12 . . . . -178.4(3) ?
    C20 N4 C13 C12 . . . . -0.8(5) ?
    C13 N3 C14 C15 . . . . 178.9(3) ?
    Cd1 N3 C14 C15 . . . . -16.2(5) ?
    C13 N3 C14 C19 . . . . 0.4(3) ?
    Cd1 N3 C14 C19 . . . . 165.3(2) ?
    C34 O2 C23 C24 . . . . 167.1(3) ?
    Cd1 O2 C23 C24 . . . . 17.3(3) ?
    N5 C24 C23 O2 . . . . -9.7(4) ?
    N6 C24 C23 O2 . . . . 168.8(3) ?
    C13 N4 C19 C14 . . . . -0.3(3) ?
    C20 N4 C19 C14 . . . . -177.9(3) ?
    C13 N4 C19 C18 . . . . -178.2(3) ?
    C20 N4 C19 C18 . . . . 4.2(6) ?
    C15 C14 C19 N4 . . . . -178.7(3) ?
    N3 C14 C19 N4 . . . . 0.0(3) ?
    C15 C14 C19 C18 . . . . -0.5(5) ?
    N3 C14 C19 C18 . . . . 178.2(3) ?
    C24 N5 C25 C26 . . . . -177.0(3) ?
    Cd1 N5 C25 C26 . . . . 5.1(5) ?
    C24 N5 C25 C30 . . . . 1.1(3) ?
    Cd1 N5 C25 C30 . . . . -176.8(2) ?
    C36 N7 C35 N8 . . . . -1.1(3) ?
    Cd1 N7 C35 N8 . . . . -171.0(2) ?
    C36 N7 C35 C34 . . . . 177.5(3) ?
    Cd1 N7 C35 C34 . . . . 7.7(4) ?
    C41 N8 C35 N7 . . . . 1.1(4) ?
    C42 N8 C35 N7 . . . . -178.2(3) ?
    C41 N8 C35 C34 . . . . -177.6(3) ?
    C42 N8 C35 C34 . . . . 3.1(5) ?
    C1 O1 C12 C13 . . . . -160.5(3) ?
    Cd1 O1 C12 C13 . . . . -16.6(3) ?
    N3 C13 C12 O1 . . . . 4.6(4) ?
    N4 C13 C12 O1 . . . . -176.5(3) ?
    C24 N6 C30 C29 . . . . 178.4(4) ?
    C31 N6 C30 C29 . . . . 1.7(6) ?
    C24 N6 C30 C25 . . . . 0.1(3) ?
    C31 N6 C30 C25 . . . . -176.6(3) ?
    C26 C25 C30 N6 . . . . 177.6(3) ?
    N5 C25 C30 N6 . . . . -0.7(3) ?
    C26 C25 C30 C29 . . . . -0.9(5) ?
    N5 C25 C30 C29 . . . . -179.2(3) ?
    C23 O2 C34 C35 . . . . -162.3(3) ?
    Cd1 O2 C34 C35 . . . . -12.8(3) ?
    N7 C35 C34 O2 . . . . 4.5(4) ?
    N8 C35 C34 O2 . . . . -177.0(3) ?
    C35 N7 C36 C41 . . . . 0.7(3) ?
    Cd1 N7 C36 C41 . . . . 169.9(2) ?
    C35 N7 C36 C37 . . . . -178.9(3) ?
    Cd1 N7 C36 C37 . . . . -9.7(5) ?
    N4 C19 C18 C17 . . . . 177.6(3) ?
    C14 C19 C18 C17 . . . . -0.1(5) ?
    C2 N1 C3 C4 . . . . -179.3(4) ?
    Cd1 N1 C3 C4 . . . . 7.0(5) ?
    C2 N1 C3 C8 . . . . 0.2(4) ?
    Cd1 N1 C3 C8 . . . . -173.5(2) ?
    C19 C14 C15 C16 . . . . 0.2(5) ?
    N3 C14 C15 C16 . . . . -178.1(3) ?
    C35 N8 C41 C36 . . . . -0.5(3) ?
    C42 N8 C41 C36 . . . . 178.7(3) ?
    C35 N8 C41 C40 . . . . 178.9(4) ?
    C42 N8 C41 C40 . . . . -1.8(6) ?
    N7 C36 C41 N8 . . . . -0.1(4) ?
    C37 C36 C41 N8 . . . . 179.6(3) ?
    N7 C36 C41 C40 . . . . -179.7(3) ?
    C37 C36 C41 C40 . . . . 0.0(5) ?
    C39 C40 C41 N8 . . . . 180.0(4) ?
    C39 C40 C41 C36 . . . . -0.6(5) ?
    N5 C25 C26 C27 . . . . 178.6(3) ?
    C30 C25 C26 C27 . . . . 0.7(5) ?
    C10 C9 N2 C2 . . . . -103.1(5) ?
    C10 C9 N2 C8 . . . . 75.9(6) ?
    C3 N1 C2 N2 . . . . -0.3(4) ?
    Cd1 N1 C2 N2 . . . . 173.7(2) ?
    C3 N1 C2 C1 . . . . -179.6(3) ?
    Cd1 N1 C2 C1 . . . . -5.6(5) ?
    C8 N2 C2 N1 . . . . 0.3(4) ?
    C9 N2 C2 N1 . . . . 179.5(4) ?
    C8 N2 C2 C1 . . . . 179.6(3) ?
    C9 N2 C2 C1 . . . . -1.2(6) ?
    C13 N4 C20 C21 . . . . -113.5(4) ?
    C19 N4 C20 C21 . . . . 63.6(5) ?
    C14 C15 C16 C17 . . . . 0.6(5) ?
    C45 C46 C47 C48 . . . . 2.6(6) ?
    N9 C46 C47 C48 . . . . -176.2(3) ?
    C47 C46 N9 O5 . . . . -83.6(6) ?
    C45 C46 N9 O5 . . . . 97.4(5) ?
    C47 C46 N9 O4 . . . . 97.4(5) ?
    C45 C46 N9 O4 . . . . -81.6(5) ?
    C19 C18 C17 C16 . . . . 0.9(5) ?
    C15 C16 C17 C18 . . . . -1.2(6) ?
    C2 N2 C8 C7 . . . . -178.2(4) ?
    C9 N2 C8 C7 . . . . 2.6(7) ?
    C2 N2 C8 C3 . . . . -0.2(4) ?
    C9 N2 C8 C3 . . . . -179.4(4) ?
    C4 C3 C8 N2 . . . . 179.5(3) ?
    N1 C3 C8 N2 . . . . 0.0(4) ?
    C4 C3 C8 C7 . . . . -2.2(6) ?
    N1 C3 C8 C7 . . . . 178.3(4) ?
    C4 C5 C6 C7 . . . . -0.7(8) ?
    C25 C26 C27 C28 . . . . 0.0(5) ?
    N7 C36 C37 C38 . . . . 179.9(3) ?
    C41 C36 C37 C38 . . . . 0.3(5) ?
    C24 N6 C31 C32 . . . . 82.8(5) ?
    C30 N6 C31 C32 . . . . -101.1(5) ?
    C50 C49 C48 C47 . . . . -1.8(6) ?
    C50 C49 C48 N10 . . . . 176.6(3) ?
    C46 C47 C48 C49 . . . . 0.5(6) ?
    C46 C47 C48 N10 . . . . -178.0(3) ?
    C26 C27 C28 C29 . . . . -0.5(6) ?
    C27 C28 C29 C30 . . . . 0.3(6) ?
    N6 C30 C29 C28 . . . . -177.6(4) ?
    C25 C30 C29 C28 . . . . 0.4(5) ?
    C47 C46 C45 O3 . . . . 176.9(4) ?
    N9 C46 C45 O3 . . . . -4.2(5) ?
    C47 C46 C45 C50 . . . . -3.8(5) ?
    N9 C46 C45 C50 . . . . 175.1(3) ?
    N2 C9 C10 C11 . . . . 177.2(5) ?
    C5 C6 C7 C8 . . . . -0.9(8) ?
    N2 C8 C7 C6 . . . . -180.0(5) ?
    C3 C8 C7 C6 . . . . 2.3(7) ?
    C12 O1 C1 C2 . . . . 142.1(3) ?
    Cd1 O1 C1 C2 . . . . -1.7(4) ?
    N1 C2 C1 O1 . . . . 4.5(5) ?
    N2 C2 C1 O1 . . . . -174.7(3) ?
    N1 C3 C4 C5 . . . . 179.9(3) ?
    C8 C3 C4 C5 . . . . 0.6(5) ?
    C6 C5 C4 C3 . . . . 0.9(6) ?
    C41 C40 C39 C38 . . . . 0.9(6) ?
    C48 C49 C50 N11 . . . . -179.0(4) ?
    C48 C49 C50 C45 . . . . 0.3(6) ?
    O9 N11 C50 C49 . . . . 156.4(5) ?
    O8 N11 C50 C49 . . . . -24.1(6) ?
    O9 N11 C50 C45 . . . . -22.9(7) ?
    O8 N11 C50 C45 . . . . 156.5(5) ?
    O3 C45 C50 C49 . . . . -178.5(4) ?
    C46 C45 C50 C49 . . . . 2.3(5) ?
    O3 C45 C50 N11 . . . . 0.8(6) ?
    C46 C45 C50 N11 . . . . -178.5(3) ?
    C49 C48 N10 O7 . . . . 1.9(6) ?
    C47 C48 N10 O7 . . . . -179.6(4) ?
    C49 C48 N10 O6 . . . . -177.0(4) ?
    C47 C48 N10 O6 . . . . 1.5(5) ?
    C35 N8 C42 C43 . . . . -82.5(6) ?
    C41 N8 C42 C43 . . . . 98.4(5) ?
    N4 C20 C21 C22 . . . . 58.3(6) ?
    N6 C31 C32 C33 . . . . 66.8(6) ?
    C36 C37 C38 C39 . . . . 0.0(6) ?
    C40 C39 C38 C37 . . . . -0.6(7) ?
    O10 C51 C52 C53 . . . . 177.8(4) ?
    C56 C51 C52 C53 . . . . -2.4(5) ?
    O10 C51 C52 N12 . . . . -3.9(6) ?
    C56 C51 C52 N12 . . . . 175.9(3) ?
    C54 C55 C56 C51 . . . . -2.6(6) ?
    C54 C55 C56 N14 . . . . 178.6(4) ?
    O10 C51 C56 C55 . . . . -176.2(4) ?
    C52 C51 C56 C55 . . . . 4.0(5) ?
    O10 C51 C56 N14 . . . . 2.6(6) ?
    C52 C51 C56 N14 . . . . -177.2(4) ?
    C53 C52 N12 O12 . . . . 19.6(6) ?
    C51 C52 N12 O12 . . . . -158.7(5) ?
    C53 C52 N12 O11 . . . . -160.5(4) ?
    C51 C52 N12 O11 . . . . 21.1(6) ?
    C56 C55 C54 C53 . . . . -0.7(6) ?
    C56 C55 C54 N13 . . . . -179.8(4) ?
    O14 N13 C54 C55 . . . . -0.1(6) ?
    O13 N13 C54 C55 . . . . 179.0(4) ?
    O14 N13 C54 C53 . . . . -179.3(4) ?
    O13 N13 C54 C53 . . . . -0.1(6) ?
    C51 C52 C53 C54 . . . . -0.5(6) ?
    N12 C52 C53 C54 . . . . -178.8(4) ?
    C55 C54 C53 C52 . . . . 2.2(6) ?
    N13 C54 C53 C52 . . . . -178.7(4) ?
    C55 C56 N14 O15 . . . . 43.0(6) ?
    C51 C56 N14 O15 . . . . -135.9(5) ?
    C55 C56 N14 O16 . . . . -132.0(5) ?
    C51 C56 N14 O16 . . . . 49.1(6) ?
    O17 C59 N15 C57 . . . . -2.7(8) ?
    O17 C59 N15 C58 . . . . -178.8(5) ?
    N8 C42 C43 C44 . . . . -54.4(9) ?
