# Supplementary material for: Bis[1,3-bis(1-propyl-1H-benzimidazol-2-yl)-2-oxapropane]­cadmium(II) dipicrate dimethyl­formamide monosolvate
Source: Acta Crystallogr Sect E Struct Rep Online. 2011 Sep 30;67(Pt 10):m1461. doi: 10.1107/S1600536811038712 (PMC3201538; doi:10.1107/S1600536811038712)
Supplement: Supplementary file 2 [file e-67-m1461-Isup2.hkl]

# 
# h,k,l, Fc-squared, Fo-squared, sigma(Fo-squared) and status flag 
# 
data_I
_shelx_title ' 1 in P1                     New: P-1' 
_shelx_refln_list_code          4 
_shelx_F_calc_maximum      274.20 
_exptl_crystal_F_000      1412.00 
_reflns_d_resolution_high  0.8409 
 
loop_ 
 _symmetry_equiv_pos_as_xyz 
 'x, y, z' 
 '-x, -y, -z' 
 
_cell_length_a    14.2110 
_cell_length_b    14.9970 
_cell_length_c    16.1900 
_cell_angle_alpha  94.207 
_cell_angle_beta  112.449 
_cell_angle_gamma  97.986 
 
_shelx_F_squared_multiplier     1.000 
 
loop_ 
 _refln_index_h 
 _refln_index_k 
 _refln_index_l 
 _refln_F_squared_calc 
 _refln_F_squared_meas 
 _refln_F_squared_sigma 
 _refln_observed_status 
   2   0   0     1100.90     1370.71     22.99 o 
   3   0   0    12627.93    12455.84    102.99 o 
   4   0   0     1605.60     1597.93     65.55 o 
   5   0   0    13448.56    13614.65    183.01 o 
   6   0   0     3330.24     3405.32     39.81 o 
   7   0   0      762.79      710.15     17.81 o 
   8   0   0      697.08      795.65     20.20 o 
   9   0   0     1049.65      969.28     23.56 o 
  10   0   0     1017.26      937.08     39.50 o 
  11   0   0      300.23      249.22     26.69 o 
  12   0   0      487.11      505.92     35.70 o 
  13   0   0      120.34      112.36     25.41 o 
  14   0   0      396.35      378.30     35.14 o 
  15   0   0       71.13       80.41     25.58 o 
 -15   1   0       79.88       74.63     24.66 o 
 -14   1   0        9.47        7.44     19.15 o 
 -13   1   0      564.07      636.18     40.41 o 
 -12   1   0       27.92       17.92     17.15 o 
 -11   1   0      285.00      205.31     24.92 o 
 -10   1   0      808.11      889.04     24.66 o 
  -9   1   0     1659.59     1604.28     38.02 o 
  -8   1   0     1214.77     1250.29     25.87 o 
  -7   1   0     2894.65     3251.57     78.14 o 
  -6   1   0    14774.18    14161.38    118.61 o 
  -5   1   0     4527.74     4878.35     49.27 o 
  -4   1   0     8985.71     9308.26     78.50 o 
  -3   1   0    43123.61    44957.02    342.59 o 
  -2   1   0     8234.01     8508.64     55.61 o 
   1   1   0     9200.15     9110.64    103.67 o 
   2   1   0      867.12      646.06     15.74 o 
   3   1   0     3504.05     3145.84     50.33 o 
   4   1   0       18.89       47.33      7.68 o 
   5   1   0      382.73      338.30     13.44 o 
   6   1   0      746.80      621.14     15.37 o 
   7   1   0      655.71      758.11     18.08 o 
   8   1   0     1502.41     1443.16     54.87 o 
   9   1   0      264.99      264.95     13.88 o 
  10   1   0      411.51      354.03     27.88 o 
  11   1   0     1216.11     1169.40     46.67 o 
  12   1   0       23.21       24.06     17.35 o 
  13   1   0      353.03      346.35     35.38 o 
  14   1   0        0.33       -5.88     20.14 o 
  15   1   0      151.06      223.55     33.82 o 
 -15   2   0      133.46       56.48     23.44 o 
 -14   2   0      513.91      488.30     38.59 o 
 -13   2   0       19.22       13.51     17.11 o 
 -12   2   0      292.19      293.97     27.90 o 
 -11   2   0       17.14      -13.84     12.57 o 
 -10   2   0      460.24      524.19     25.38 o 
  -9   2   0      355.41      374.20     16.98 o 
  -8   2   0     2237.49     2201.43     48.84 o 
  -7   2   0    11373.56    12073.82    107.82 o 
  -6   2   0      647.17      905.84     19.61 o 
  -5   2   0     4381.69     4328.04     45.98 o 
  -4   2   0     8089.25     8815.32     76.03 o 
  -3   2   0    21074.76    20928.81    150.63 o 
  -2   2   0     1778.81     2115.84     23.03 o 
  -1   2   0     1585.83     1810.54     19.89 o 
   0   2   0    11842.59    12307.56     96.52 o 
   1   2   0       35.62       28.59      4.28 o 
   2   2   0     2026.53     2182.12     23.75 o 
   3   2   0      639.86      841.47     20.43 o 
   4   2   0      693.13      727.67     13.81 o 
   5   2   0      881.16      741.35     15.32 o 
   6   2   0      244.70      249.95     10.97 o 
   7   2   0     2206.34     1990.50     48.44 o 
   8   2   0      208.10      221.18     12.45 o 
   9   2   0     1629.35     1595.47     49.27 o 
  10   2   0      771.46      732.69     37.01 o 
  11   2   0      452.79      426.90     32.43 o 
  12   2   0      663.81      732.63     42.20 o 
  13   2   0      276.12      254.80     31.52 o 
  14   2   0      305.39      308.33     35.12 o 
 -15   3   0       61.83       36.90     22.14 o 
 -14   3   0      186.48      217.13     29.49 o 
 -13   3   0      446.55      417.70     33.07 o 
 -12   3   0        0.10       -8.02     14.43 o 
 -11   3   0      441.52      540.59     22.05 o 
 -10   3   0      508.36      499.75     19.42 o 
  -9   3   0     1120.18     1062.08     26.03 o 
  -8   3   0     1731.95     1731.83     31.86 o 
  -7   3   0     1711.41     1897.74     39.57 o 
  -6   3   0    12840.45    13370.38    115.30 o 
  -5   3   0     2504.24     2291.46     36.39 o 
  -4   3   0    12798.94    13252.06     87.57 o 
  -3   3   0     1403.58     1602.51     16.60 o 
  -2   3   0    23028.17    22987.62    444.35 o 
  -1   3   0      849.76      753.30     12.89 o 
   0   3   0      135.09       55.47      4.47 o 
   1   3   0    28214.70    30574.04    228.02 o 
   2   3   0     4156.92     4281.04     64.28 o 
   3   3   0     2718.68     2586.79     37.89 o 
   4   3   0     2937.50     3145.90     35.14 o 
   5   3   0       59.48       43.17      9.98 o 
   6   3   0      166.21      219.21     12.65 o 
   7   3   0      638.91      714.23     18.19 o 
   8   3   0      961.11      944.17     21.98 o 
   9   3   0        5.53       12.43     13.81 o 
  10   3   0      634.60      617.51     35.23 o 
  11   3   0      334.21      345.29     32.31 o 
  12   3   0       82.83       66.76     22.16 o 
  13   3   0      723.37      682.99     42.81 o 
  14   3   0        0.11      -21.14     19.65 o 
 -15   4   0      173.40      244.15     31.70 o 
 -14   4   0      126.73       79.74     23.73 o 
 -13   4   0        7.31       -0.28     16.67 o 
 -12   4   0      870.47      913.64     42.52 o 
 -11   4   0        2.95       -4.77     11.58 o 
 -10   4   0      277.10      255.33     16.25 o 
  -9   4   0      210.15      202.94     14.44 o 
  -8   4   0     2743.21     2692.08     73.79 o 
  -7   4   0     7332.17     7821.01     79.71 o 
  -6   4   0     3539.12     3655.75     45.53 o 
  -5   4   0     7061.12     6787.33     52.57 o 
  -4   4   0    11798.36    11741.47     79.48 o 
  -3   4   0    10846.05    10198.09     69.28 o 
  -2   4   0    12294.59    13869.48     90.25 o 
  -1   4   0    17386.09    16133.97    200.66 o 
   0   4   0    13542.28    15031.48    241.46 o 
   1   4   0     4878.53     5775.56     55.07 o 
   2   4   0      667.96      657.45     19.18 o 
   3   4   0     1164.20     1220.55     20.11 o 
   4   4   0     2247.21     2032.75     27.64 o 
   5   4   0       16.00        2.83     11.24 o 
   6   4   0     1673.89     1655.07     27.08 o 
   7   4   0     2894.46     2570.29     48.22 o 
   8   4   0        0.86       -4.58     11.28 o 
   9   4   0     1483.97     1485.07     50.27 o 
  10   4   0      474.40      458.48     31.65 o 
  11   4   0      415.17      497.63     35.56 o 
  12   4   0      341.96      359.28     33.08 o 
  13   4   0       36.46       16.39     20.83 o 
  14   4   0      392.44      404.71     41.54 o 
 -15   5   0       46.40       30.08     22.49 o 
 -14   5   0      275.95      337.08     34.15 o 
 -13   5   0      184.22      229.42     30.23 o 
 -12   5   0        5.75      -15.11     20.64 o 
 -11   5   0     1534.29     1438.31     35.49 o 
 -10   5   0       35.68       11.15      9.22 o 
  -9   5   0      868.41      896.74     25.27 o 
  -8   5   0     1190.82     1278.98     28.53 o 
  -7   5   0     5542.25     5651.75     64.72 o 
  -6   5   0     7902.05     7417.86     59.01 o 
  -5   5   0     1432.98     1333.99     18.14 o 
  -4   5   0      647.22      663.30     11.47 o 
  -3   5   0      340.15      413.30     24.98 o 
  -2   5   0       35.72       61.09      4.36 o 
  -1   5   0      891.34      901.09     17.96 o 
   0   5   0     4712.35     4521.72     76.51 o 
   1   5   0     1099.01     1176.04     42.38 o 
   2   5   0     1463.48     1226.16     21.39 o 
   3   5   0     2824.21     2673.04     34.57 o 
   4   5   0     1881.81     1798.34     34.80 o 
   5   5   0       22.45       48.55      7.45 o 
   6   5   0     1769.03     1836.70     32.84 o 
   7   5   0       12.04        6.21      8.76 o 
   8   5   0      203.96      178.67     21.96 o 
   9   5   0      206.42      208.96     25.07 o 
  10   5   0     1313.25     1315.92     51.90 o 
  11   5   0      260.89      239.38     29.89 o 
  12   5   0      295.02      248.84     31.53 o 
  13   5   0       44.48       22.74     20.90 o 
 -15   6   0      119.87      149.74     29.08 o 
 -14   6   0       35.05       41.71     21.80 o 
 -13   6   0      360.20      360.16     31.51 o 
 -12   6   0      635.32      605.49     39.11 o 
 -11   6   0        6.64        1.08     10.75 o 
 -10   6   0     1268.18     1185.27     36.97 o 
  -9   6   0       29.16       25.89      9.54 o 
  -8   6   0     1867.14     1824.86     34.93 o 
  -7   6   0       46.92       64.97      9.60 o 
  -6   6   0     3808.22     4023.10     38.57 o 
  -5   6   0      144.69      200.01      8.13 o 
  -4   6   0       20.13       18.44      8.00 o 
  -3   6   0     5744.18     6049.88     47.57 o 
  -2   6   0      714.13      759.47     12.79 o 
   0   6   0     7685.80     7475.87     73.05 o 
   1   6   0        1.33       -6.73      7.49 o 
   2   6   0     1340.50     1242.69     35.57 o 
   3   6   0       25.27        8.79      5.27 o 
   4   6   0      737.84      632.43     17.39 o 
   5   6   0     2403.54     2316.90     48.25 o 
   6   6   0      373.11      339.87     14.02 o 
   7   6   0     1515.39     1633.00     30.08 o 
   8   6   0       16.68       17.13     15.24 o 
   9   6   0      373.60      356.02     30.06 o 
  10   6   0        8.02      -10.96     15.98 o 
  11   6   0      395.47      407.42     34.29 o 
  12   6   0       11.10       10.08     20.04 o 
  13   6   0       84.72       67.94     25.24 o 
 -14   7   0      282.73      345.04     34.01 o 
 -13   7   0       71.56       66.07     14.50 o 
 -12   7   0      100.26       62.48     14.69 o 
 -11   7   0     1663.87     1668.93     39.79 o 
 -10   7   0       95.20       89.38     18.39 o 
  -9   7   0     1115.28     1179.51     30.29 o 
  -8   7   0       86.73       90.14     11.19 o 
  -7   7   0      677.27      586.30     14.67 o 
  -6   7   0      330.45      339.06     10.88 o 
  -5   7   0     3357.01     3424.13     33.63 o 
  -4   7   0     1618.28     1542.01     19.66 o 
  -3   7   0      674.58      712.48     13.11 o 
  -2   7   0     2477.97     2263.39     25.50 o 
  -1   7   0     1654.64     1788.38     32.39 o 
   0   7   0     1308.25     1384.94     26.62 o 
   1   7   0      782.58      663.53     18.60 o 
   2   7   0      263.18      260.49     19.69 o 
   3   7   0      805.27      688.06     19.10 o 
   4   7   0      137.76      143.32     10.87 o 
   5   7   0     2067.39     1937.65     41.39 o 
   6   7   0      416.31      442.83     30.55 o 
   7   7   0      554.40      596.01     33.76 o 
   8   7   0     1424.24     1391.61     51.43 o 
   9   7   0      252.08      292.60     30.24 o 
  10   7   0      304.13      210.92     29.26 o 
  11   7   0       10.59      -24.42     17.08 o 
  12   7   0      219.47      181.19     29.82 o 
  13   7   0       96.58       94.81     29.52 o 
 -13   8   0      291.83      309.42     22.94 o 
 -12   8   0      283.79      351.95     22.55 o 
 -11   8   0      622.48      626.41     26.96 o 
 -10   8   0      857.58      757.02     27.62 o 
  -9   8   0      332.29      296.92     23.08 o 
  -8   8   0      445.01      454.13     21.44 o 
  -7   8   0      101.83      117.12     12.37 o 
  -6   8   0     1093.79     1135.45     27.71 o 
  -5   8   0     1186.81     1175.71     18.10 o 
  -4   8   0      340.58      351.89     11.25 o 
  -3   8   0      322.72      365.41     10.66 o 
  -2   8   0       16.58       20.99      6.55 o 
  -1   8   0      169.51      155.74     11.90 o 
   0   8   0      369.93      337.89     14.98 o 
   1   8   0      441.02      358.78     30.29 o 
   2   8   0      890.89      900.15     34.73 o 
   3   8   0      551.33      631.09     19.81 o 
   4   8   0     2352.57     2510.70     39.94 o 
   5   8   0      146.15      184.13     16.62 o 
   6   8   0     1390.06     1513.77     30.86 o 
   7   8   0     1072.81     1086.73     45.57 o 
   8   8   0      655.08      559.00     36.39 o 
   9   8   0      182.06      168.13     25.77 o 
  10   8   0       21.09       -5.91     19.72 o 
  11   8   0      266.27      285.09     35.47 o 
  12   8   0        4.26      -26.08     20.30 o 
 -13   9   0        1.08       -0.77     18.15 o 
 -12   9   0      631.78      663.98     42.93 o 
 -11   9   0       26.98       20.09     12.39 o 
 -10   9   0      736.82      664.24     27.19 o 
  -9   9   0      116.90      121.26     15.05 o 
  -8   9   0        1.75      -11.97      7.98 o 
  -7   9   0      361.59      355.68     18.24 o 
  -6   9   0     1607.15     1655.90     34.59 o 
  -5   9   0     1259.88     1256.81     29.51 o 
  -4   9   0      177.83      168.83     13.18 o 
  -3   9   0       50.33       51.89      6.08 o 
  -2   9   0     1774.38     1588.93     23.38 o 
  -1   9   0      631.89      586.79     19.92 o 
   0   9   0      151.65      139.04     21.14 o 
   1   9   0     1650.48     1783.72     34.82 o 
   2   9   0      855.10      845.69     35.08 o 
   3   9   0     2240.91     2260.61     47.65 o 
   4   9   0       50.26       63.45     13.83 o 
   5   9   0     4330.89     4317.91     74.70 o 
   6   9   0       28.02       27.78     16.00 o 
   7   9   0      483.12      465.68     34.56 o 
   8   9   0      613.35      620.85     39.39 o 
   9   9   0        1.01      -12.00     17.72 o 
  10   9   0       84.85      101.73     25.73 o 
  11   9   0       28.38      -17.18     19.18 o 
 -14  10   0       30.10       48.61     23.26 o 
 -13  10   0      162.68      171.60     30.08 o 
 -12  10   0        1.51      -12.83     17.83 o 
 -11  10   0      374.11      446.78     36.55 o 
 -10  10   0      425.50      472.37     24.56 o 
  -9  10   0        3.05      -21.96     14.64 o 
  -8  10   0      768.55      767.01     26.80 o 
  -7  10   0      416.92      391.22     19.74 o 
  -6  10   0     1115.02     1054.59     28.70 o 
  -5  10   0      918.96      917.32     26.60 o 
  -4  10   0     1496.54     1654.22     35.05 o 
  -3  10   0      394.30      376.35     18.16 o 
  -2  10   0       50.36       58.66      7.62 o 
  -1  10   0     3175.06     3376.17     71.10 o 
   0  10   0       14.06        6.87      8.61 o 
   1  10   0     3052.58     3173.33     51.44 o 
   2  10   0     2050.64     1972.62     56.24 o 
   3  10   0      550.76      585.83     22.48 o 
   4  10   0     1370.79     1315.57     31.56 o 
   5  10   0        6.40       -8.16     10.65 o 
   6  10   0      159.41      131.16     22.88 o 
   7  10   0       64.31       78.36     21.89 o 
   8  10   0      365.04      353.78     34.18 o 
   9  10   0      260.67      244.27     32.28 o 
  10  10   0      169.21      163.56     29.93 o 
  11  10   0      132.93      119.70     29.99 o 
 -13  11   0        8.54        0.68     19.85 o 
 -12  11   0       32.88       63.33     24.54 o 
 -11  11   0      104.68       99.18     24.77 o 
 -10  11   0      793.92      749.40     45.06 o 
  -9  11   0      413.56      339.83     32.76 o 
  -8  11   0      116.44      100.16     15.02 o 
  -7  11   0      151.91      181.21     16.95 o 
  -6  11   0        2.51       -5.97      8.91 o 
  -5  11   0      639.24      673.88     24.64 o 
  -4  11   0      306.21      342.93     30.00 o 
  -3  11   0     2165.86     2081.70     41.18 o 
  -2  11   0     1472.50     1454.23     40.66 o 
  -1  11   0       14.61        2.54      8.49 o 
   0  11   0     1699.08     1755.40     37.89 o 
   1  11   0      699.24      743.34     25.57 o 
   2  11   0     1140.91     1053.95     43.16 o 
   3  11   0      341.40      326.41     18.22 o 
   4  11   0      204.57      189.97     16.00 o 
   6  11   0       12.10        1.12     15.71 o 
   7  11   0      516.86      513.61     38.32 o 
   8  11   0       65.92      108.50     26.00 o 
   9  11   0      391.28      365.49     37.95 o 
  10  11   0      221.92      278.39     38.14 o 
 -13  12   0       87.94       89.09     26.79 o 
 -12  12   0        0.26       16.61     20.39 o 
 -11  12   0      416.78      490.43     39.65 o 
 -10  12   0        4.55        4.73     18.95 o 
  -9  12   0      618.22      655.34     43.75 o 
  -8  12   0      428.74      407.30     34.67 o 
  -7  12   0       80.71       45.96     13.78 o 
  -6  12   0     1667.37     1668.75     39.91 o 
  -5  12   0      662.51      690.80     35.76 o 
  -4  12   0     1022.71     1015.63     30.53 o 
  -3  12   0      746.24      747.60     26.76 o 
  -2  12   0       19.56        8.03     12.59 o 
  -1  12   0     1560.11     1527.72     36.74 o 
   0  12   0      457.11      440.34     23.47 o 
   1  12   0     1634.76     1556.68     37.32 o 
   2  12   0       58.17       49.93     11.51 o 
   3  12   0      710.17      738.17     26.84 o 
   4  12   0      130.13      145.14     16.18 o 
   6  12   0      497.97      459.49     35.84 o 
   7  12   0       91.85      135.12     27.73 o 
   8  12   0      182.12      199.59     31.14 o 
   9  12   0      182.62      203.16     32.92 o 
 -12  13   0      316.31      291.45     36.72 o 
 -11  13   0       78.22      103.88     27.57 o 
 -10  13   0      233.20      147.75     29.31 o 
  -9  13   0      323.11      262.20     34.56 o 
  -8  13   0        5.40      -16.02     17.85 o 
  -7  13   0      545.62      591.64     40.50 o 
  -6  13   0        6.53       26.45     18.65 o 
  -5  13   0      811.72      796.54     57.39 o 
  -4  13   0      135.77      117.14     30.22 o 
  -3  13   0      288.96      219.23     26.45 o 
  -2  13   0      280.43      334.42     25.08 o 
  -1  13   0      652.48      625.25     26.22 o 
   0  13   0     1783.15     1671.96     77.12 o 
   1  13   0      114.25       96.22     16.07 o 
   2  13   0      553.83      578.59     25.17 o 
   3  13   0      347.10      343.57     20.70 o 
   4  13   0      105.94       67.42     20.89 o 
   6  13   0       10.89        3.07     18.96 o 
   7  13   0      244.56      292.96     36.30 o 
   8  13   0       28.30       20.40     21.65 o 
 -11  14   0      166.62      150.83     30.95 o 
 -10  14   0      105.77      126.51     30.54 o 
  -9  14   0       99.35      138.21     28.55 o 
  -8  14   0       16.51       12.17     18.97 o 
  -7  14   0       36.21       21.64     20.77 o 
  -6  14   0      306.55      301.89     34.09 o 
  -5  14   0      184.14      138.27     27.08 o 
  -4  14   0      459.49      418.88     23.74 o 
  -3  14   0      122.85      108.36     15.87 o 
  -2  14   0      791.37      734.86     80.69 o 
  -1  14   0      654.33      600.98     36.23 o 
   0  14   0       19.38        3.98     12.44 o 
   1  14   0      628.60      678.63     41.20 o 
   2  14   0       56.59       28.43     27.72 o 
   3  14   0       98.22       81.85     15.09 o 
   4  14   0      181.25      167.92     27.72 o 
   6  14   0      135.36      212.50     32.87 o 
   7  14   0        0.36      -25.63     17.08 o 
 -10  15   0      137.49       96.35     28.87 o 
  -9  15   0        5.66       -2.85     20.86 o 
  -8  15   0      346.27      325.76     39.09 o 
  -7  15   0      627.36      629.49     44.87 o 
  -6  15   0       75.88       75.84     24.71 o 
  -5  15   0     1578.42     1589.59     65.38 o 
  -4  15   0      204.31      261.53     33.78 o 
  -3  15   0      307.48      302.55     34.19 o 
  -2  15   0      246.85      217.56     22.63 o 
  -1  15   0       22.26      -13.79     11.71 o 
   0  15   0      552.42      479.99     25.53 o 
   1  15   0       22.49      -13.81     14.08 o 
   2  15   0       76.22       55.27     14.24 o 
   3  15   0        4.30        6.53     17.85 o 
   4  15   0      283.91      288.54     35.24 o 
  -9  16   0      359.96      409.94     44.12 o 
  -8  16   0       92.29       87.60     27.27 o 
  -7  16   0       40.93       16.50     20.67 o 
  -6  16   0      470.30      446.17     39.91 o 
  -5  16   0       85.86      120.76     27.65 o 
  -4  16   0      744.72      735.03     46.46 o 
  -3  16   0       48.46       26.98     21.00 o 
  -2  16   0       79.04       36.72     21.12 o 
  -1  16   0      121.08      117.31     26.49 o 
   0  16   0      109.38      131.77     18.48 o 
   1  16   0      635.50      664.35     30.31 o 
   2  16   0        3.71      -17.08     11.39 o 
   3  16   0      121.96       99.38     24.45 o 
   4  16   0       47.63       68.75     26.27 o 
  -7  17   0      309.28      256.04     37.64 o 
  -6  17   0        1.09        3.62     19.97 o 
  -5  17   0      206.90      279.32     37.04 o 
  -4  17   0       25.24       22.66     21.00 o 
  -3  17   0      404.94      427.52     39.65 o 
  -2  17   0      139.30      132.46     28.54 o 
  -1  17   0       26.64       11.53     20.62 o 
   1  17   0       33.40        9.87     18.72 o 
   0 -17   1      270.20      247.76     33.05 o 
   1 -17   1        2.47       -6.12     17.13 o 
   2 -17   1      227.50      307.10     36.95 o 
   3 -17   1      225.65       88.33     26.99 o 
   4 -17   1        0.33        3.65     21.49 o 
   5 -17   1      279.26      354.94     39.89 o 
   6 -17   1       33.92       25.98     21.65 o 
  -3 -16   1       39.09       45.34     23.10 o 
  -2 -16   1      154.34      198.77     20.19 o 
   0 -16   1       50.18       56.77     21.58 o 
   1 -16   1      129.56       92.73     24.59 o 
   2 -16   1      111.86      118.81     27.47 o 
   3 -16   1      330.09      273.41     34.39 o 
   4 -16   1      536.90      513.65     41.18 o 
   5 -16   1        1.04       -8.37     19.41 o 
   6 -16   1      327.40      290.11     37.36 o 
   7 -16   1       11.47       27.63     21.68 o 
   8 -16   1      424.21      510.62     43.64 o 
  -6 -15   1        9.15       11.38     20.66 o 
  -5 -15   1      143.61      145.22     27.52 o 
  -4 -15   1       30.81       12.91     17.90 o 
  -3 -15   1       83.02      120.99     25.61 o 
  -2 -15   1       70.64       50.33     20.11 o 
  -1 -15   1      108.21      101.11     16.29 o 
   0 -15   1      360.67      330.74     23.05 o 
   1 -15   1        3.49      -21.01     14.01 o 
   2 -15   1      663.53      669.96     42.37 o 
   3 -15   1      324.95      374.26     36.97 o 
   4 -15   1      609.56      654.14     43.33 o 
   5 -15   1     1193.75     1180.52     57.58 o 
   6 -15   1       72.80       76.97     24.61 o 
   7 -15   1      493.70      487.04     40.77 o 
   8 -15   1      201.75      274.61     35.61 o 
   9 -15   1       54.90       76.11     26.38 o 
  10 -15   1       26.77        5.39     23.45 o 
  -7 -14   1      181.92      192.41     30.69 o 
  -6 -14   1      103.54      156.39     27.81 o 
  -4 -14   1      417.65      461.24     37.79 o 
  -3 -14   1       11.72       -6.31     12.94 o 
  -2 -14   1      275.11      338.92     33.06 o 
  -1 -14   1      753.82      744.44     29.50 o 
   0 -14   1       80.71       72.03     15.04 o 
   1 -14   1      933.41      942.00     32.79 o 
   2 -14   1       47.02       30.96     18.91 o 
   3 -14   1      765.63      700.96     42.62 o 
   4 -14   1      728.34      664.00     41.84 o 
   5 -14   1       57.15       36.16     20.97 o 
   6 -14   1       83.32       36.70     21.61 o 
   7 -14   1      449.86      404.31     36.63 o 
   8 -14   1      188.84      236.89     33.73 o 
   9 -14   1        6.22        7.33     19.57 o 
  10 -14   1      301.93      303.67     37.29 o 
  11 -14   1       37.42       55.33     25.41 o 
  -8 -13   1      170.89      168.95     30.79 o 
  -7 -13   1      148.85      182.62     29.13 o 
  -6 -13   1       25.09        6.00     20.52 o 
  -4 -13   1        0.81       -7.55     16.65 o 
  -3 -13   1      516.58      554.50     31.67 o 
  -2 -13   1      546.49      523.43     25.15 o 
  -1 -13   1      375.20      374.58     21.19 o 
   0 -13   1     1777.11     1811.90     41.54 o 
   1 -13   1        0.26       -1.53      9.08 o 
   2 -13   1      458.62      440.75     22.03 o 
   3 -13   1       62.17       28.58     10.99 o 
   4 -13   1      365.00      373.57     32.67 o 
   5 -13   1      212.66      251.28     30.28 o 
   6 -13   1      210.04      245.38     32.32 o 
   7 -13   1       37.68        9.21     19.63 o 
   8 -13   1       50.76       61.31     22.39 o 
   9 -13   1      323.37      364.06     35.12 o 
  10 -13   1       29.42       21.51     21.41 o 
  11 -13   1      322.39      369.40     40.34 o 
  12 -13   1      160.76      141.31     30.18 o 
  -9 -12   1      287.09      300.23     35.59 o 
  -8 -12   1      111.50      104.56     25.68 o 
  -7 -12   1      525.72      577.20     39.56 o 
  -6 -12   1      827.50      906.49     46.40 o 
  -4 -12   1      897.60      924.67     29.43 o 
  -3 -12   1      774.93      876.34     27.97 o 
  -2 -12   1      139.14      147.26     15.63 o 
  -1 -12   1      215.19      199.41     29.05 o 
   0 -12   1      534.85      511.43     33.64 o 
   1 -12   1     1769.00     1634.31     37.39 o 
   2 -12   1      127.23      158.37     15.23 o 
   3 -12   1      635.80      749.62     26.10 o 
   4 -12   1       48.05       18.94     10.33 o 
   5 -12   1     1243.62     1293.27     52.82 o 
   6 -12   1     1784.16     1821.15     63.45 o 
   7 -12   1      352.16      280.91     32.07 o 
   8 -12   1      686.75      770.94     45.27 o 
   9 -12   1      143.12      121.43     26.47 o 
  10 -12   1      208.13      172.46     30.25 o 
  11 -12   1       28.78       47.09     23.87 o 
  12 -12   1       33.87       33.48     22.17 o 
 -10 -11   1      295.08      311.10     37.21 o 
  -9 -11   1       75.60       59.94     23.85 o 
  -8 -11   1      381.40      425.34     37.13 o 
  -7 -11   1      212.85      166.38     25.90 o 
  -6 -11   1        0.90        6.55     16.59 o 
  -4 -11   1      115.79      108.05     16.88 o 
  -3 -11   1     1637.64     1681.33     54.81 o 
  -2 -11   1       75.70       77.73     11.49 o 
  -1 -11   1      987.35     1028.72     39.12 o 
   0 -11   1     1429.62     1458.95     33.88 o 
   1 -11   1     1641.79     1772.22     28.27 o 
   2 -11   1      211.65      210.11     15.71 o 
   3 -11   1       65.93       62.80     10.90 o 
   4 -11   1       76.61       60.98     10.88 o 
   5 -11   1      117.70      138.57     24.72 o 
   6 -11   1      320.81      354.12     19.12 o 
   7 -11   1       92.86      153.17     24.91 o 
   8 -11   1      734.21      699.41     41.93 o 
   9 -11   1      208.54      194.29     29.82 o 
  10 -11   1       46.93       43.25     22.44 o 
  11 -11   1      193.74      133.65     27.69 o 
  12 -11   1      157.86      144.51     28.53 o 
  13 -11   1       16.70       34.07     22.58 o 
 -11 -10   1      178.27      184.63     32.47 o 
 -10 -10   1        0.10      -26.52     17.68 o 
  -9 -10   1      477.32      470.77     36.92 o 
  -8 -10   1      345.48      299.30     31.80 o 
  -7 -10   1       36.58       26.68     19.29 o 
  -6 -10   1      678.85      632.88     35.99 o 
  -5 -10   1      564.69      581.48     27.58 o 
  -4 -10   1      823.72      857.63     37.97 o 
  -3 -10   1       28.45       20.18     13.94 o 
  -2 -10   1     2483.49     2611.70    101.53 o 
  -1 -10   1      444.67      510.22     39.80 o 
   0 -10   1     1670.18     1639.99     34.12 o 
   1 -10   1      687.67      808.20     18.36 o 
   2 -10   1      463.89      467.03     14.15 o 
   3 -10   1      460.72      426.14     13.31 o 
   4 -10   1       26.80       43.38     19.72 o 
   5 -10   1      541.77      559.92     21.25 o 
   6 -10   1      144.63      149.24     28.45 o 
   7 -10   1      148.63      145.63     14.47 o 
   8 -10   1      346.61      359.79     20.36 o 
   9 -10   1       14.58       -1.55     17.16 o 
  10 -10   1      666.32      703.37     43.15 o 
  11 -10   1      314.05      358.14     37.21 o 
  12 -10   1      134.26      111.65     26.27 o 
  13 -10   1      448.74      448.64     38.28 o 
 -12  -9   1       83.71       52.77     25.80 o 
 -11  -9   1       34.97       18.14     21.71 o 
 -10  -9   1      176.61      203.88     30.44 o 
  -9  -9   1       11.34      -14.60     16.51 o 
  -8  -9   1     1181.16     1169.02     49.61 o 
  -7  -9   1       25.80       23.30     16.19 o 
  -6  -9   1     2821.03     2806.92     71.68 o 
  -5  -9   1     1055.32     1087.50     33.91 o 
  -4  -9   1      283.50      318.38     45.10 o 
  -3  -9   1     3634.91     3675.09     77.30 o 
  -2  -9   1      211.87      278.19     15.31 o 
  -1  -9   1     2548.50     2403.97     39.94 o 
   0  -9   1     1558.63     1626.38     32.04 o 
   1  -9   1      369.78      340.15     16.56 o 
   2  -9   1      656.95      624.82     15.02 o 
   3  -9   1      669.36      650.27     14.81 o 
   4  -9   1     2337.16     2168.52     27.28 o 
   5  -9   1       80.33       62.87     12.98 o 
   6  -9   1     2199.05     2017.61     37.93 o 
   7  -9   1      926.02      899.45     26.45 o 
   8  -9   1      564.59      567.25     25.07 o 
   9  -9   1     1699.48     1629.11     37.89 o 
  10  -9   1      730.15      677.63     41.12 o 
  11  -9   1      826.20      824.85     45.32 o 
  12  -9   1      251.29      260.65     32.05 o 
  13  -9   1       75.73       20.77     21.52 o 
 -12  -8   1        7.50       18.60     21.65 o 
 -11  -8   1       95.42       84.38     24.80 o 
 -10  -8   1      203.60      199.32     29.18 o 
  -9  -8   1     1167.21     1032.03     47.98 o 
  -8  -8   1        0.23      -21.27     14.18 o 
  -7  -8   1     1287.53     1267.70     48.02 o 
  -6  -8   1     1139.10     1162.16     25.96 o 
  -5  -8   1      102.80       95.82     16.92 o 
  -4  -8   1     1398.72     1502.22     29.43 o 
  -3  -8   1     1467.19     1401.11     42.99 o 
  -2  -8   1      705.10      685.67     20.18 o 
  -1  -8   1       68.33       69.93      8.73 o 
   0  -8   1     1024.32      923.59     22.71 o 
   1  -8   1     1094.36     1168.51     37.89 o 
   2  -8   1     5758.67     5737.72     64.40 o 
   3  -8   1     3400.24     3372.68     34.51 o 
   4  -8   1      649.73      599.66     13.54 o 
   5  -8   1     3129.59     3038.40     34.56 o 
   6  -8   1      256.87      247.95     10.62 o 
   7  -8   1      577.78      591.39     21.17 o 
   8  -8   1      684.62      769.56     33.22 o 
   9  -8   1      370.77      356.49     19.79 o 
  10  -8   1     3167.97     2893.55     51.85 o 
  11  -8   1       98.50       98.45     15.34 o 
  12  -8   1      689.56      685.10     41.52 o 
  13  -8   1       23.64       -3.05     16.10 o 
 -13  -7   1      204.18      275.05     35.18 o 
 -12  -7   1      187.51      184.86     29.66 o 
 -11  -7   1      273.48      341.51     34.71 o 
 -10  -7   1      606.31      694.23     41.78 o 
  -9  -7   1       27.12       39.73     18.18 o 
  -8  -7   1     1170.61     1146.64     46.08 o 
  -7  -7   1        2.68      -16.94     11.29 o 
  -6  -7   1      493.64      417.28     15.26 o 
  -5  -7   1      198.47      207.77     11.99 o 
  -4  -7   1     2634.59     2640.26     48.71 o 
  -3  -7   1     2109.68     2079.76     50.55 o 
  -2  -7   1      350.40      322.77     23.66 o 
  -1  -7   1      298.54      245.19     12.75 o 
   0  -7   1      372.69      302.97     16.14 o 
   1  -7   1     3657.84     3840.07     36.57 o 
   2  -7   1     3816.44     3659.39     34.91 o 
   3  -7   1      166.60      144.40      7.72 o 
   4  -7   1     7244.03     7058.73     70.07 o 
   5  -7   1      141.21      200.70      9.07 o 
   6  -7   1     4655.79     4633.91     43.81 o 
   7  -7   1     5203.08     5241.65     61.23 o 
   8  -7   1       46.62       48.66      7.65 o 
   9  -7   1     3478.83     3499.84     77.22 o 
  10  -7   1       91.33       85.98     14.65 o 
  11  -7   1     2022.59     2094.06     44.43 o 
  12  -7   1        9.27        2.59     12.05 o 
  13  -7   1      158.73      154.44     27.02 o 
 -13  -6   1        4.79        4.93     19.55 o 
 -12  -6   1      293.67      360.41     37.08 o 
 -11  -6   1      265.46      240.54     30.11 o 
 -10  -6   1      454.94      490.16     34.59 o 
  -9  -6   1       79.48       95.93     20.59 o 
  -8  -6   1      575.70      514.13     31.55 o 
  -7  -6   1     1999.21     1931.62     55.15 o 
  -6  -6   1       21.77       -1.08     13.47 o 
  -5  -6   1     3120.95     2949.77     88.28 o 
  -4  -6   1     3202.87     3114.19     50.99 o 
  -3  -6   1     1372.79     1389.01     38.75 o 
  -2  -6   1     3542.49     3794.99     57.10 o 
  -1  -6   1        8.70        4.02      4.42 o 
   0  -6   1    13105.16    12454.55    107.68 o 
   1  -6   1      308.65      358.05      9.63 o 
   2  -6   1     7247.34     7410.18     55.98 o 
   3  -6   1    13185.92    13172.40     89.88 o 
   4  -6   1        5.40        2.69      3.58 o 
   5  -6   1     3709.97     3892.51     36.95 o 
   6  -6   1     2947.46     3003.19     32.84 o 
   7  -6   1     4296.17     4216.75     42.65 o 
   8  -6   1     1798.51     1796.69     34.98 o 
   9  -6   1      931.26      847.91     25.62 o 
  10  -6   1     1228.44     1350.16     33.71 o 
  11  -6   1      408.49      467.71     35.82 o 
  12  -6   1     1088.57     1104.89     34.03 o 
  13  -6   1       16.75       16.38     18.25 o 
  14  -6   1      160.73      136.90     25.12 o 
 -14  -5   1        3.10        4.10     21.78 o 
 -13  -5   1      189.40      163.98     29.29 o 
 -12  -5   1        0.52       28.29     19.56 o 
 -11  -5   1     1304.87     1216.01     51.37 o 
 -10  -5   1      103.12       79.73     20.03 o 
  -9  -5   1      223.63      167.44     23.02 o 
  -8  -5   1     2122.48     2011.88     56.85 o 
  -7  -5   1      104.68      116.43     24.44 o 
  -6  -5   1     4940.81     4848.06     52.70 o 
  -5  -5   1      189.90      172.30      9.85 o 
  -4  -5   1     1252.89     1212.56     21.07 o 
  -3  -5   1     6846.60     7518.37     70.11 o 
  -2  -5   1     1672.78     1704.87     25.53 o 
  -1  -5   1      682.67      752.62     16.41 o 
   0  -5   1     1218.66     1554.47     23.54 o 
   1  -5   1    22237.67    21018.20    168.51 o 
   2  -5   1     6961.99     7282.44     53.26 o 
   3  -5   1     4712.26     4364.36     36.43 o 
   4  -5   1      729.59      738.53     17.23 o 
   5  -5   1      240.21      308.38      9.75 o 
   6  -5   1    19965.28    19876.53    163.35 o 
   7  -5   1       63.82       74.07      7.49 o 
   8  -5   1      568.35      534.49     19.65 o 
   9  -5   1      459.49      463.95     19.12 o 
  10  -5   1      442.34      519.68     21.82 o 
  11  -5   1     1544.33     1437.16     60.37 o 
  12  -5   1      141.42      124.83     17.91 o 
  13  -5   1      603.74      681.11     39.56 o 
  14  -5   1       49.09       51.02     22.99 o 
  15  -5   1      122.34      133.99     28.43 o 
 -14  -4   1      435.93      421.25     38.47 o 
 -13  -4   1       66.26       79.58     25.87 o 
 -12  -4   1     1014.54     1005.74     48.38 o 
 -11  -4   1      405.01      406.82     32.75 o 
 -10  -4   1      900.57     1011.88     43.57 o 
  -9  -4   1      909.86      942.54     39.39 o 
  -8  -4   1      202.21      182.88     20.61 o 
  -7  -4   1     1834.54     1785.56     27.86 o 
  -6  -4   1      886.68      850.13     17.73 o 
  -5  -4   1     7651.74     7342.78     67.76 o 
  -4  -4   1     5261.43     5254.53     62.25 o 
  -3  -4   1      643.65      621.14     16.50 o 
  -2  -4   1     1572.82     1440.20     21.17 o 
  -1  -4   1     2403.42     2502.95     53.73 o 
   0  -4   1    37934.16    37229.67    859.45 o 
   1  -4   1    26555.56    27550.36    329.55 o 
   2  -4   1     7447.82     6768.01     60.85 o 
   3  -4   1     3883.71     3790.25     31.81 o 
   4  -4   1     8428.87     8536.64     61.71 o 
   5  -4   1    13429.03    13675.46     93.80 o 
   6  -4   1      146.22      189.32      9.44 o 
   7  -4   1      762.36      870.67     34.08 o 
   8  -4   1        0.49      -10.50      7.00 o 
   9  -4   1      709.40      708.97     22.88 o 
  10  -4   1      357.93      307.52     18.04 o 
  11  -4   1      508.13      442.07     22.64 o 
  12  -4   1      866.00      838.31     28.68 o 
  13  -4   1        1.15      -12.07     16.58 o 
  14  -4   1      299.50      276.11     32.82 o 
  15  -4   1        8.66       -6.68     20.16 o 
 -14  -3   1      225.33      184.60     30.11 o 
 -13  -3   1      359.52      311.54     33.84 o 
 -12  -3   1      375.89      398.44     34.76 o 
 -11  -3   1      407.68      427.14     31.99 o 
 -10  -3   1       83.43       66.64     17.86 o 
  -9  -3   1      337.83      332.64     26.42 o 
  -8  -3   1      235.78      178.90     10.71 o 
  -7  -3   1      432.60      458.04     14.09 o 
  -6  -3   1    11143.90    11505.37     98.54 o 
  -5  -3   1     1122.53     1025.02     17.22 o 
  -4  -3   1     6976.28     7415.14     64.95 o 
  -3  -3   1      518.46      481.52     10.12 o 
  -2  -3   1     2387.72     2933.14     39.84 o 
  -1  -3   1    27544.20    29663.33    350.31 o 
   0  -3   1      931.76      957.59     14.01 o 
   1  -3   1     2933.93     2498.74     24.94 o 
   2  -3   1     5572.34     6178.14     43.87 o 
   3  -3   1    18672.96    18681.21    157.95 o 
   4  -3   1     2687.14     2718.39     26.34 o 
   5  -3   1      657.82      684.24     13.29 o 
   6  -3   1     3649.53     3397.91     37.08 o 
   7  -3   1      664.85      728.81     20.70 o 
   8  -3   1      866.90      874.93     23.06 o 
   9  -3   1       37.94       32.01      9.08 o 
  10  -3   1      419.55      442.38     19.39 o 
  11  -3   1      791.17      855.22     27.37 o 
  12  -3   1      566.16      649.47     38.60 o 
  13  -3   1      374.12      374.78     33.61 o 
  14  -3   1       23.24        6.72     20.13 o 
  15  -3   1      101.21       90.43     25.10 o 
 -15  -2   1       37.35      -23.48     19.70 o 
 -14  -2   1      160.79      150.70     28.66 o 
 -13  -2   1      129.07      141.47     26.30 o 
 -12  -2   1      429.21      416.49     32.99 o 
 -11  -2   1      123.70      136.08     23.08 o 
 -10  -2   1     1910.42     1846.70     55.74 o 
  -9  -2   1      989.92      927.32     37.73 o 
  -8  -2   1      173.43      152.87     13.92 o 
  -7  -2   1     5989.60     6016.69    120.89 o 
  -6  -2   1      508.53      673.31     14.75 o 
  -5  -2   1     2469.65     2500.16     32.47 o 
  -4  -2   1      474.16      524.82     10.26 o 
  -3  -2   1     6254.77     5743.09     75.99 o 
  -2  -2   1      375.84      543.36     15.13 o 
  -1  -2   1     8693.89     8767.81    100.50 o 
   0  -2   1    16182.00    16569.37    172.47 o 
   1  -2   1       85.46       82.39     15.45 o 
   2  -2   1    42641.02    41484.77    424.09 o 
   3  -2   1     4627.47     5036.86     47.26 o 
   4  -2   1    39894.83    41755.75    250.95 o 
   5  -2   1     1866.34     1940.52     28.74 o 
   6  -2   1     2925.93     3103.11     39.59 o 
   7  -2   1    11257.79    11564.66    105.10 o 
   8  -2   1      120.43      107.73     10.63 o 
   9  -2   1      830.42      707.84     21.65 o 
  10  -2   1      476.48      470.33     40.32 o 
  11  -2   1        0.62       -2.99      8.79 o 
  12  -2   1      188.38      155.76     25.30 o 
  13  -2   1       34.18       63.05     21.64 o 
  14  -2   1      127.71      138.48     26.65 o 
  15  -2   1       14.39        3.87     21.14 o 
 -15  -1   1       73.89       17.72     22.61 o 
 -14  -1   1      104.48       72.68     23.86 o 
 -13  -1   1      337.29      350.55     32.93 o 
 -12  -1   1       50.21       36.44     19.39 o 
 -11  -1   1     1607.81     1698.00     55.21 o 
 -10  -1   1      211.54      247.81     24.09 o 
  -9  -1   1      870.30      959.46     22.42 o 
  -8  -1   1     2221.64     2136.67     79.97 o 
  -7  -1   1       91.86       97.34     18.86 o 
  -6  -1   1    14106.99    14216.72    131.40 o 
  -5  -1   1      521.98      557.19     11.84 o 
  -4  -1   1      167.23      127.13      5.64 o 
  -3  -1   1    16929.63    17459.37    192.16 o 
  -2  -1   1    14083.69    14611.33    159.97 o 
   1  -1   1      119.63       75.65      3.24 o 
   2  -1   1    10658.88    10272.07    135.83 o 
   3  -1   1    42862.54    42036.29    347.03 o 
   4  -1   1    13877.76    14198.69     93.66 o 
   5  -1   1        4.57       12.66      4.83 o 
   6  -1   1     1050.22     1101.04     21.62 o 
   7  -1   1       73.43      102.98      9.84 o 
   8  -1   1      698.81      661.76     19.72 o 
   9  -1   1      442.39      484.11     21.96 o 
  10  -1   1       30.88       45.07     10.07 o 
  11  -1   1        2.34       -9.59     12.95 o 
  12  -1   1        5.83       15.52     17.53 o 
  13  -1   1      133.00      163.75     26.83 o 
  14  -1   1       19.85       -0.49     19.06 o 
  15  -1   1      180.58      164.97     30.92 o 
 -15   0   1       38.84       35.55     21.56 o 
 -14   0   1      613.92      515.94     40.25 o 
 -13   0   1      586.28      579.27     38.52 o 
 -12   0   1      412.94      356.26     32.48 o 
 -11   0   1       19.68       52.66     18.55 o 
 -10   0   1     1879.13     1997.48     56.89 o 
  -9   0   1       36.75       34.25     24.20 o 
  -8   0   1      540.34      503.30     15.96 o 
  -7   0   1     1325.67     1576.35     25.47 o 
  -6   0   1     1106.89     1163.69     20.00 o 
  -5   0   1     7880.63     9005.10    121.73 o 
  -4   0   1       23.53       44.34      4.16 o 
  -3   0   1    50071.50    48188.21    509.14 o 
  -2   0   1       11.11       13.83      2.98 o 
   1   0   1     3301.00     2776.27     25.55 o 
   2   0   1     7671.24     7506.72     50.69 o 
   3   0   1    20247.03    20181.48    179.52 o 
   4   0   1     1033.30      885.73     16.00 o 
   5   0   1     1314.09     1399.16     22.60 o 
   6   0   1      930.28     1024.25     20.61 o 
   7   0   1      412.18      384.10     36.88 o 
   8   0   1        2.96       -7.68      5.94 o 
   9   0   1      917.69      931.35     38.57 o 
  10   0   1        9.94        0.26      8.51 o 
  11   0   1       31.80       39.51     17.70 o 
  12   0   1      256.80      313.33     29.45 o 
  13   0   1      174.93      204.95     28.38 o 
  14   0   1      220.86      120.11     27.15 o 
 -15   1   1       74.76       33.84     21.62 o 
 -14   1   1      176.92      200.72     28.79 o 
 -13   1   1      130.71      140.35     24.45 o 
 -12   1   1      826.62      776.70     40.31 o 
 -11   1   1     2240.43     2239.37     62.90 o 
 -10   1   1      110.21      111.58     11.94 o 
  -9   1   1     1426.01     1309.40     26.88 o 
  -8   1   1     5435.10     6070.57     64.68 o 
  -7   1   1       92.87      119.11      9.12 o 
  -6   1   1    10175.31     9839.54    143.38 o 
  -5   1   1        7.46       12.71      4.08 o 
  -4   1   1     2759.42     2889.86     31.16 o 
  -3   1   1     1293.25     1189.11     16.09 o 
  -2   1   1      404.80      612.68      9.59 o 
  -1   1   1     9730.27    10419.62    117.20 o 
   1   1   1     2680.50     3084.91     23.77 o 
   2   1   1      449.74      624.77     11.12 o 
   3   1   1     1809.05     1726.32     22.08 o 
   4   1   1      996.25      884.54     16.02 o 
   5   1   1     2113.23     2332.04     35.99 o 
   6   1   1       11.47        3.88      5.10 o 
   7   1   1     6141.96     6491.68     77.64 o 
   8   1   1     1246.57     1274.11     57.75 o 
   9   1   1       27.70       19.86     11.97 o 
  10   1   1     1152.23     1134.25     44.23 o 
  11   1   1      198.04      165.73     25.49 o 
  12   1   1        0.85      -13.91     14.74 o 
  13   1   1      230.16      211.01     29.04 o 
  14   1   1       44.01        4.12     19.50 o 
 -15   2   1      201.39      198.89     29.85 o 
 -14   2   1      168.55      150.06     26.51 o 
 -13   2   1      250.22      298.17     30.79 o 
 -12   2   1      114.08      132.10     22.92 o 
 -11   2   1      269.24      254.38     25.95 o 
 -10   2   1     1215.72     1178.50     27.76 o 
  -9   2   1       24.34        4.54     13.48 o 
  -8   2   1     2371.28     2654.05     38.55 o 
  -7   2   1      278.06      335.25     13.59 o 
  -6   2   1     2181.54     2202.75     31.83 o 
  -5   2   1     7093.34     7633.60     69.63 o 
  -4   2   1     9350.05     9216.44     78.55 o 
  -3   2   1     1315.05     1387.54     19.26 o 
  -2   2   1     2970.06     2722.46     28.21 o 
  -1   2   1      162.39      221.50      6.25 o 
   0   2   1       44.97       74.94      5.91 o 
   1   2   1    14627.06    14456.65    221.17 o 
   2   2   1    16305.79    17775.11    137.35 o 
   3   2   1      355.37      365.22     12.93 o 
   4   2   1     6095.97     6179.22     59.60 o 
   5   2   1      749.56      504.61     14.47 o 
   6   2   1     2037.55     2139.68     31.50 o 
   7   2   1      258.47      238.83     12.80 o 
   8   2   1      159.91      189.10     12.55 o 
   9   2   1     1306.42     1441.63     29.80 o 
  10   2   1      384.37      395.06     29.72 o 
  11   2   1      986.58     1009.29     46.41 o 
  12   2   1      221.15      192.87     27.23 o 
  13   2   1        3.82       13.86     20.19 o 
  14   2   1      214.13      219.58     31.58 o 
 -15   3   1        0.15      -22.56     18.91 o 
 -14   3   1      559.63      557.64     39.85 o 
 -13   3   1      119.95       94.37     22.31 o 
 -12   3   1      504.59      546.36     34.18 o 
 -11   3   1       33.60       19.16      9.19 o 
 -10   3   1      461.24      439.64     18.48 o 
  -9   3   1     1953.77     2054.76     35.80 o 
  -8   3   1       27.74        5.81      6.61 o 
  -7   3   1      258.03      165.15     11.25 o 
  -6   3   1     1004.28     1014.35     68.11 o 
  -5   3   1     5342.51     5184.29     60.58 o 
  -4   3   1      500.74      535.51     13.40 o 
  -3   3   1     2297.18     2537.22     30.13 o 
  -2   3   1      465.14      248.97      8.74 o 
  -1   3   1      280.22      301.83      8.94 o 
   0   3   1    14765.63    14009.80    111.63 o 
   1   3   1    59579.80    61861.15   1660.72 o 
   2   3   1      558.89      481.78     11.85 o 
   3   3   1      674.23      840.89     16.33 o 
   4   3   1      666.38      504.27     22.95 o 
   5   3   1     1761.69     1771.02     27.18 o 
   6   3   1      675.70      784.56     19.08 o 
   7   3   1     1007.26     1029.02     23.03 o 
   8   3   1      885.71      876.87     22.47 o 
   9   3   1        5.80        4.19     14.25 o 
  10   3   1      907.19      887.52     42.01 o 
  11   3   1      185.18      145.80     25.19 o 
  12   3   1      413.60      365.02     34.79 o 
  13   3   1      356.13      343.00     34.17 o 
  14   3   1      141.19      126.30     30.36 o 
 -15   4   1      207.51      180.76     29.27 o 
 -14   4   1       27.03       16.03     20.53 o 
 -13   4   1      400.22      337.67     30.68 o 
 -12   4   1      380.40      534.13     33.76 o 
 -11   4   1      106.74       76.55     11.97 o 
 -10   4   1      267.65      304.55     16.45 o 
  -9   4   1       11.69       27.54     15.83 o 
  -8   4   1     2184.24     2015.03     34.91 o 
  -7   4   1      179.34      263.86     14.12 o 
  -6   4   1     1858.78     2086.26     32.38 o 
  -5   4   1     1213.55     1226.60     22.70 o 
  -4   4   1     1319.59     1498.54     40.95 o 
  -3   4   1     5639.75     5234.60     52.68 o 
  -2   4   1     1449.33     1322.33     44.90 o 
  -1   4   1      516.06      711.36     15.25 o 
   0   4   1     3835.32     4410.27     78.90 o 
   1   4   1    54576.79    53627.96    708.97 o 
   2   4   1     2250.96     2087.20     28.26 o 
   3   4   1       20.20       28.47      9.50 o 
   4   4   1     7598.06     6968.39     89.40 o 
   5   4   1      419.08      425.58     14.06 o 
   6   4   1     4600.92     4611.92     87.39 o 
   7   4   1      747.26      760.25     20.48 o 
   8   4   1      832.95      877.08     22.81 o 
   9   4   1      379.85      350.19     29.72 o 
  10   4   1       99.65       90.89     21.84 o 
  11   4   1      776.30      833.46     45.06 o 
  12   4   1       23.43       23.48     19.47 o 
  13   4   1      123.05      131.77     28.53 o 
 -15   5   1       22.42        4.96     19.51 o 
 -14   5   1      434.35      384.42     35.86 o 
 -13   5   1      187.07      192.80     28.63 o 
 -12   5   1      109.12      141.95     16.27 o 
 -11   5   1       54.04       58.58     11.91 o 
 -10   5   1        5.41        0.33      8.09 o 
  -9   5   1      966.07      998.22     30.83 o 
  -8   5   1     1718.68     1630.23     42.15 o 
  -7   5   1     1703.84     1886.87     33.22 o 
  -6   5   1       29.45       46.84      8.65 o 
  -5   5   1      145.81       98.23      9.62 o 
  -4   5   1      679.62      631.92     24.54 o 
  -3   5   1     8308.22     8364.59    120.52 o 
  -2   5   1    12227.47    11620.54    100.81 o 
  -1   5   1      616.07      455.83     13.92 o 
   0   5   1      649.31      821.42     18.20 o 
   1   5   1      676.16      574.21     15.19 o 
   2   5   1     5516.35     6066.40     61.44 o 
   3   5   1      493.85      458.97     14.30 o 
   4   5   1     1662.89     1641.50     27.66 o 
   5   5   1     2047.58     2200.65     33.39 o 
   6   5   1     1083.09     1019.49     49.25 o 
   7   5   1      812.50      789.44     21.57 o 
   8   5   1      181.72      151.43     21.44 o 
   9   5   1      190.70      193.84     24.75 o 
  10   5   1      406.72      426.29     35.04 o 
  11   5   1        7.45      -11.31     18.67 o 
  12   5   1      460.73      449.79     38.68 o 
  13   5   1       70.05       64.16     24.56 o 
 -15   6   1      153.46       79.85     25.02 o 
 -14   6   1       11.35       13.53     20.00 o 
 -13   6   1      521.75      570.18     37.15 o 
 -12   6   1      405.28      368.92     22.18 o 
 -11   6   1      603.08      637.07     24.93 o 
 -10   6   1       69.76       87.89     15.14 o 
  -9   6   1      402.90      360.17     17.47 o 
  -8   6   1      155.05      155.36     13.08 o 
  -7   6   1       29.37       19.89      7.99 o 
  -6   6   1     2440.15     2633.77     40.10 o 
  -5   6   1     1506.29     1433.06     17.78 o 
  -4   6   1      186.43      166.95     16.21 o 
  -3   6   1     4293.75     4648.63     38.61 o 
  -2   6   1      236.27      251.04     11.97 o 
  -1   6   1     4766.79     4547.18     51.93 o 
   0   6   1      818.86      801.34     19.31 o 
   1   6   1     3984.90     3816.82     68.57 o 
   2   6   1     3427.00     3620.29     53.20 o 
   3   6   1      379.34      441.85     15.32 o 
   4   6   1     2389.18     2542.49     37.48 o 
   5   6   1       47.21       57.65     10.51 o 
   6   6   1      851.94      822.57     21.58 o 
   7   6   1      137.16      129.89     11.99 o 
   8   6   1      519.80      474.31     32.11 o 
   9   6   1      264.95      322.18     32.21 o 
  10   6   1      162.84      113.98     24.66 o 
  11   6   1      391.71      417.47     35.66 o 
  12   6   1       58.39       60.64     23.98 o 
  13   6   1      185.45      169.59     32.10 o 
 -15   7   1       65.32       90.16     26.26 o 
 -14   7   1      367.87      415.96     34.81 o 
 -13   7   1       15.67       -6.91     17.53 o 
 -12   7   1      391.65      379.27     23.04 o 
 -11   7   1      575.44      559.69     25.20 o 
 -10   7   1      561.45      509.62     22.64 o 
  -9   7   1        1.97       -0.76     12.82 o 
  -8   7   1       16.51       -5.32     15.18 o 
  -7   7   1      371.54      351.04     16.49 o 
  -6   7   1       59.67      100.50     11.20 o 
  -5   7   1     8132.87     7701.35     84.45 o 
  -4   7   1     1071.89     1079.80     24.72 o 
  -3   7   1      720.02      809.87     13.48 o 
  -2   7   1     7586.82     7074.62     76.10 o 
  -1   7   1       16.43       44.65      7.51 o 
   1   7   1       62.28       33.10     10.23 o 
   2   7   1     2246.76     2091.70     34.29 o 
   3   7   1      388.20      387.08     30.28 o 
   4   7   1      545.85      646.95     24.21 o 
   5   7   1     3010.21     2815.49     53.80 o 
   6   7   1       40.12       39.38      9.95 o 
   7   7   1     1314.27     1354.48     49.77 o 
   8   7   1       62.71       67.63     19.99 o 
   9   7   1      284.95      292.54     31.48 o 
  10   7   1      328.94      473.60     37.82 o 
  11   7   1       91.16      105.25     27.72 o 
  12   7   1      212.21      233.65     34.66 o 
 -15   8   1      177.01      224.61     30.30 o 
 -14   8   1        1.15        0.43     18.21 o 
 -13   8   1      343.72      340.65     23.77 o 
 -12   8   1       56.67       48.21     14.13 o 
 -11   8   1      475.84      494.69     24.00 o 
 -10   8   1      137.46      171.90     25.04 o 
  -9   8   1       95.35       87.69     20.74 o 
  -8   8   1     1188.24     1149.17     29.44 o 
  -7   8   1      219.64      242.54     35.48 o 
  -6   8   1     5638.33     5755.92     69.49 o 
  -5   8   1     1161.54     1055.45     39.51 o 
  -4   8   1     1135.44     1164.11     16.60 o 
  -3   8   1     5361.91     5454.39     47.08 o 
  -2   8   1      682.31      662.20     20.35 o 
  -1   8   1     3394.78     3233.69     46.27 o 
   0   8   1     1684.77     1830.87     33.74 o 
   1   8   1     1656.48     1652.65     46.84 o 
   2   8   1       77.83       77.41      9.82 o 
   3   8   1       85.13      114.12     11.24 o 
   4   8   1      601.46      546.12     19.48 o 
   5   8   1      238.31      262.47     15.31 o 
   6   8   1     1017.97     1022.44     53.50 o 
   7   8   1       37.78       34.85     17.97 o 
   8   8   1      518.65      552.06     38.10 o 
   9   8   1       44.75       13.24     18.34 o 
  10   8   1       70.84       62.60     22.38 o 
  11   8   1      337.25      331.91     38.10 o 
  12   8   1        0.68      -13.11     21.80 o 
 -13   9   1      136.90       87.80     16.34 o 
 -12   9   1      295.49      304.34     22.75 o 
 -11   9   1      122.60      153.84     18.26 o 
 -10   9   1     1512.06     1564.99     38.55 o 
  -9   9   1      693.26      595.59     31.84 o 
  -8   9   1     1056.15      939.80     27.90 o 
  -7   9   1     1048.37      997.91     35.10 o 
  -6   9   1      358.63      304.26     17.23 o 
  -5   9   1     5476.13     5484.25     68.89 o 
  -4   9   1      466.13      452.82     19.10 o 
  -3   9   1      105.64      100.79      7.13 o 
  -2   9   1     1712.81     1872.98     36.54 o 
  -1   9   1      149.25      124.31     12.12 o 
   0   9   1     1946.68     1776.36     35.18 o 
   1   9   1      333.45      277.09     22.93 o 
   2   9   1     1358.13     1341.28     37.43 o 
   3   9   1      269.65      327.18     17.16 o 
   4   9   1      938.90      996.30     26.84 o 
   5   9   1     1207.40     1217.72     30.14 o 
   6   9   1       16.99       34.43     10.42 o 
   7   9   1     1355.32     1297.76     52.49 o 
   8   9   1      230.76      227.75     29.70 o 
   9   9   1       20.94       31.17     20.84 o 
  10   9   1       33.74       26.68     23.29 o 
  11   9   1       53.29       34.51     26.76 o 
 -14  10   1       77.35       58.48     23.77 o 
 -13  10   1       73.52      129.25     26.17 o 
 -12  10   1        0.02       -6.88     13.02 o 
 -11  10   1      861.34      848.71     31.36 o 
 -10  10   1      363.00      369.16     22.56 o 
  -9  10   1      787.91      823.53     29.49 o 
  -8  10   1       95.74      100.77     18.90 o 
  -7  10   1        8.91       28.69     15.46 o 
  -6  10   1     1191.15     1053.75     29.23 o 
  -5  10   1      104.28      111.86     12.77 o 
  -4  10   1      574.10      544.94     21.74 o 
  -3  10   1       93.36       94.30     11.96 o 
  -2  10   1     1269.23     1335.83     59.56 o 
  -1  10   1     2358.26     2301.16     48.35 o 
   0  10   1       36.55       35.12     13.51 o 
   1  10   1     3356.85     3238.04     74.24 o 
   2  10   1      397.09      445.57     27.07 o 
   3  10   1     1345.00     1374.51     32.43 o 
   4  10   1     1535.06     1538.04     40.55 o 
   5  10   1      234.91      269.94     17.70 o 
   6  10   1      587.27      606.91     37.83 o 
   7  10   1        0.51       13.32     19.10 o 
   8  10   1      149.72      192.62     28.84 o 
   9  10   1        4.11       -2.73     20.84 o 
  10  10   1      123.68       87.21     26.74 o 
 -14  11   1       77.83       30.82     20.61 o 
 -13  11   1        0.39      -14.88     17.17 o 
 -12  11   1      434.60      401.42     36.03 o 
 -11  11   1        0.48       -2.39     11.67 o 
 -10  11   1     1265.46     1280.04     37.45 o 
  -9  11   1      262.12      218.26     22.88 o 
  -8  11   1      201.11      178.91     27.57 o 
  -7  11   1     1233.66     1221.86     33.79 o 
  -6  11   1      198.55      197.22     39.70 o 
  -5  11   1     1697.01     1633.09     37.74 o 
  -4  11   1       50.04       65.98     12.08 o 
  -3  11   1     1577.10     1562.39     36.03 o 
  -2  11   1     1307.96     1341.69     41.76 o 
  -1  11   1     1313.45     1270.13     32.97 o 
   0  11   1     2322.73     2344.59     44.90 o 
   1  11   1        1.58      -17.75     11.83 o 
   2  11   1     1011.23     1041.59     29.57 o 
   3  11   1      271.09      270.73     17.40 o 
   4  11   1      477.00      497.84     22.44 o 
   5  11   1      193.79      199.77     17.36 o 
   7  11   1      192.40      224.83     30.30 o 
   8  11   1        0.04      -11.08     18.28 o 
   9  11   1      745.42      690.36     46.16 o 
 -13  12   1      165.69      135.42     28.36 o 
 -12  12   1       67.48       76.24     24.69 o 
 -11  12   1      823.12      866.42     49.56 o 
 -10  12   1       10.70       18.00     19.78 o 
  -9  12   1     1722.43     1703.19     77.17 o 
  -8  12   1       93.15      106.17     27.97 o 
  -7  12   1      184.86      205.91     18.65 o 
  -6  12   1      619.10      566.60     32.30 o 
  -5  12   1       62.32       55.53     12.63 o 
  -4  12   1     1395.29     1374.47     35.92 o 
  -3  12   1       13.67        2.76      9.49 o 
  -2  12   1      496.04      487.71     36.60 o 
  -1  12   1      257.71      256.11     24.23 o 
   0  12   1       64.39       83.89     13.83 o 
   1  12   1      529.54      457.99     33.30 o 
   2  12   1        5.00       -8.14      9.87 o 
   3  12   1      853.72      816.08     30.71 o 
   4  12   1       37.91       10.77     11.09 o 
   5  12   1      717.77      792.35     45.73 o 
   6  12   1      616.07      638.74     41.15 o 
   7  12   1       96.66      107.67     26.16 o 
   8  12   1      562.08      571.02     43.17 o 
   9  12   1        4.27      -21.77     20.08 o 
 -12  13   1      169.61      173.34     32.43 o 
 -11  13   1        0.08       -5.19     18.92 o 
 -10  13   1      346.59      414.15     37.54 o 
  -9  13   1        0.25       -8.73     16.75 o 
  -8  13   1       13.63        5.30     19.03 o 
  -7  13   1      329.96      317.54     22.52 o 
  -6  13   1       38.62       29.12     18.32 o 
  -5  13   1      566.47      596.64     25.98 o 
  -4  13   1      186.90      154.96     16.69 o 
  -3  13   1      274.06      274.94     20.43 o 
  -2  13   1      122.10      113.04     15.81 o 
  -1  13   1      679.55      674.10     28.12 o 
   0  13   1     1640.18     1588.48     40.89 o 
   1  13   1      409.70      456.28     23.98 o 
   2  13   1     1462.22     1416.57     37.88 o 
   3  13   1       10.00       15.39     12.20 o 
   4  13   1      588.83      606.93     26.87 o 
   5  13   1      127.22      114.79     26.25 o 
   6  13   1       66.52       53.36     23.38 o 
   7  13   1       67.83       56.92     26.01 o 
 -11  14   1       83.39      111.54     28.92 o 
 -10  14   1       10.55        9.33     21.55 o 
  -9  14   1      208.08      194.44     32.14 o 
  -8  14   1       84.19       43.70     23.27 o 
  -7  14   1      303.47      267.22     33.09 o 
  -6  14   1      286.21      334.49     22.65 o 
  -5  14   1      797.80      774.52     30.73 o 
  -4  14   1      764.45      743.73     32.36 o 
  -3  14   1       52.36       26.94     13.06 o 
  -2  14   1     1448.60     1410.24     39.78 o 
  -1  14   1      617.05      627.80     28.24 o 
   1  14   1      620.83      666.95     28.91 o 
   2  14   1       25.49       13.16     12.54 o 
   3  14   1      371.66      393.61     23.10 o 
   4  14   1        0.25      -23.30     15.53 o 
   5  14   1      132.83      106.54     26.09 o 
   6  14   1       66.43       79.95     27.09 o 
 -10  15   1      211.93      221.81     35.32 o 
  -9  15   1      132.11      107.82     29.14 o 
  -8  15   1      680.80      803.47     50.23 o 
  -7  15   1      115.69      155.61     30.01 o 
  -6  15   1      612.44      707.75     45.74 o 
  -5  15   1      693.90      654.02     44.11 o 
  -4  15   1        2.49       -2.77     15.76 o 
  -3  15   1      823.20      796.26     31.84 o 
  -2  15   1       43.15       26.28     14.24 o 
  -1  15   1      303.68      338.95     24.92 o 
   0  15   1      409.44      444.71     35.70 o 
   1  15   1       80.75      122.43     22.35 o 
   2  15   1       90.03       93.79     16.12 o 
   3  15   1       17.34       -2.83     12.67 o 
   4  15   1      389.61      435.87     40.12 o 
  -9  16   1      290.46      336.25     40.58 o 
  -8  16   1        0.01       -3.47     19.95 o 
  -7  16   1      201.22      221.97     34.19 o 
  -6  16   1      330.28      284.19     35.89 o 
  -5  16   1      331.01      331.91     37.90 o 
  -4  16   1      452.23      427.30     38.24 o 
  -3  16   1        1.50       -9.56     17.49 o 
  -2  16   1      316.69      304.11     42.20 o 
  -1  16   1       12.19        2.37     13.26 o 
   0  16   1      525.87      538.44     43.44 o 
   1  16   1      239.73      257.83     22.67 o 
   2  16   1       75.75      109.29     18.69 o 
   3  16   1      199.18      203.99     31.61 o 
  -7  17   1      102.03       64.12     26.36 o 
  -6  17   1      151.30      171.50     32.10 o 
  -5  17   1       82.65       68.90     25.85 o 
  -4  17   1      259.47      261.84     35.23 o 
  -3  17   1      286.46      307.03     37.23 o 
  -2  17   1        0.21      -10.61     18.53 o 
  -1  17   1      202.64      228.86     31.45 o 
   0  17   1       53.15       69.37     17.49 o 
   1  17   1      176.16      175.39     30.50 o 
  -1 -17   2       33.08       29.50     20.23 o 
   0 -17   2       68.62       26.78     21.51 o 
   1 -17   2        3.46      -10.24     17.08 o 
   2 -17   2      318.55      328.27     37.54 o 
   3 -17   2      190.71      222.64     35.48 o 
   4 -17   2      114.89      139.84     30.79 o 
   5 -17   2       17.36       17.30     22.40 o 
   6 -17   2      207.21      250.47     35.84 o 
  -1 -16   2      282.66      254.22     31.54 o 
   0 -16   2       47.19       81.22     24.55 o 
   1 -16   2      325.60      261.22     32.49 o 
   2 -16   2        9.35       18.88     20.25 o 
   3 -16   2      392.12      448.43     39.19 o 
   4 -16   2        0.36        3.71     19.78 o 
   5 -16   2      290.08      306.94     36.79 o 
   6 -16   2      246.72      285.07     36.94 o 
   7 -16   2       48.13       17.06     20.79 o 
   8 -16   2      298.64      346.89     41.21 o 
  -6 -15   2        4.67       13.75     19.49 o 
  -5 -15   2       95.95       54.42     22.14 o 
  -3 -15   2      176.48      239.62     29.42 o 
  -2 -15   2        7.91      -14.45     15.65 o 
  -1 -15   2      170.10      161.13     26.76 o 
   0 -15   2      639.97      624.27     40.26 o 
   1 -15   2      606.86      705.07     42.45 o 
   2 -15   2      580.76      612.85     42.50 o 
   3 -15   2       41.66       38.91     20.60 o 
   4 -15   2      499.45      417.37     37.23 o 
   5 -15   2      173.76      145.04     29.47 o 
   6 -15   2      574.60      622.80     44.67 o 
   7 -15   2      394.65      460.92     40.04 o 
   8 -15   2        4.65      -22.23     16.39 o 
   9 -15   2      192.09      206.39     33.92 o 
  -7 -14   2      280.16      335.15     37.19 o 
  -6 -14   2       81.87       67.82     24.19 o 
  -5 -14   2      113.62       84.90     22.78 o 
  -3 -14   2       34.72       56.03     20.81 o 
  -2 -14   2      673.40      663.89     27.50 o 
  -1 -14   2      398.30      383.74     29.78 o 
   0 -14   2     1236.65     1239.74     52.02 o 
   1 -14   2      313.74      357.52     31.68 o 
   2 -14   2      267.63      254.49     30.05 o 
   3 -14   2      823.51      755.49     44.29 o 
   4 -14   2       63.82      123.78     25.93 o 
   5 -14   2      287.48      294.98     33.89 o 
   6 -14   2       74.07       59.83     22.44 o 
   7 -14   2      414.32      379.00     39.06 o 
   8 -14   2      357.12      343.19     37.71 o 
   9 -14   2       38.45       47.19     23.59 o 
  10 -14   2      275.01      271.06     38.15 o 
  11 -14   2        4.76       22.66     23.39 o 
  -9 -13   2       15.43       24.86     22.53 o 
  -8 -13   2      469.06      437.97     38.77 o 
  -7 -13   2        1.45      -13.43     18.98 o 
  -6 -13   2      326.48      324.96     33.92 o 
  -5 -13   2      341.70      328.34     30.52 o 
  -3 -13   2     1134.00     1110.15     48.44 o 
  -2 -13   2        0.14      -10.65     10.03 o 
  -1 -13   2     2374.15     2370.68     46.90 o 
   0 -13   2      481.30      444.02     22.05 o 
   1 -13   2        1.01       -2.57      9.20 o 
   2 -13   2       75.43       97.83     20.95 o 
   3 -13   2      205.84      206.99     26.99 o 
   4 -13   2     1296.88     1261.94     54.01 o 
   5 -13   2      186.00      214.46     27.81 o 
   6 -13   2      409.37      349.83     33.22 o 
   7 -13   2        1.17      -18.54     16.97 o 
   8 -13   2      313.57      288.21     34.42 o 
   9 -13   2      764.23      666.23     45.05 o 
  10 -13   2        1.03      -12.18     18.03 o 
  11 -13   2      134.42      153.97     31.94 o 
 -10 -12   2       70.50       42.12     24.99 o 
  -9 -12   2      499.31      506.04     39.74 o 
  -8 -12   2        0.45      -19.84     17.04 o 
  -7 -12   2      716.44      752.59     44.22 o 
  -6 -12   2      301.45      211.07     28.47 o 
  -5 -12   2        0.93      -20.23     13.75 o 
  -4 -12   2     1345.97     1328.50     44.30 o 
  -3 -12   2      208.70      189.24     16.42 o 
  -2 -12   2      573.90      576.59     23.20 o 
  -1 -12   2       50.71       28.56      9.71 o 
   0 -12   2     1059.67     1105.77     24.71 o 
   1 -12   2       24.48       36.37      8.38 o 
   2 -12   2      740.63      728.34     24.90 o 
   3 -12   2     2113.69     2214.98     67.54 o 
   4 -12   2        0.71       16.94     16.83 o 
   5 -12   2     1668.24     1598.54     58.40 o 
   6 -12   2      576.00      565.39     38.60 o 
   7 -12   2      486.27      471.91     36.76 o 
   8 -12   2      290.82      284.97     33.73 o 
   9 -12   2       49.12       19.50     21.66 o 
  10 -12   2      288.96      276.54     35.18 o 
  11 -12   2        1.31       15.43     20.99 o 
  12 -12   2       84.32      104.76     28.18 o 
 -11 -11   2      253.34      244.68     36.08 o 
 -10 -11   2      373.19      420.91     37.84 o 
  -9 -11   2        3.46       26.29     19.25 o 
  -8 -11   2      525.31      518.98     37.14 o 
  -7 -11   2       20.60      -18.38     15.43 o 
  -6 -11   2      831.73      842.26     42.37 o 
  -5 -11   2      397.74      381.16     28.89 o 
  -4 -11   2      618.42      607.06     28.65 o 
  -3 -11   2      623.39      636.97     23.19 o 
  -2 -11   2      152.75      158.57     30.14 o 
  -1 -11   2      585.14      541.80     20.89 o 
   0 -11   2       55.02       43.93      8.29 o 
   1 -11   2     3075.35     2993.83     38.11 o 
   2 -11   2     1818.32     1797.22     27.84 o 
   3 -11   2       50.45       86.22     11.61 o 
   4 -11   2     1346.63     1257.43     30.91 o 
   5 -11   2       85.06       81.64     20.27 o 
   6 -11   2     1175.55     1106.33     48.76 o 
   7 -11   2       50.76       70.83     20.71 o 
   8 -11   2      435.13      383.78     34.32 o 
   9 -11   2      551.07      530.93     39.07 o 
  10 -11   2       45.17        7.03     19.64 o 
  11 -11   2      422.52      443.11     38.72 o 
  12 -11   2       34.86       82.43     25.09 o 
  13 -11   2      429.81      456.02     41.26 o 
 -11 -10   2      111.97       91.60     28.30 o 
 -10 -10   2      114.64      110.76     26.96 o 
  -9 -10   2      517.37      458.17     36.19 o 
  -8 -10   2       25.72       35.71     19.14 o 
  -7 -10   2      447.02      491.40     34.42 o 
  -6 -10   2        7.34        8.52     14.63 o 
  -5 -10   2      406.51      340.56     26.33 o 
  -4 -10   2       27.55       12.78     12.33 o 
  -3 -10   2     1097.80     1215.92     29.41 o 
  -2 -10   2     1651.79     1733.01     34.84 o 
  -1 -10   2      222.95      227.79     15.32 o 
   0 -10   2     7799.20     8188.16     88.03 o 
   1 -10   2      526.21      562.90     15.90 o 
   2 -10   2      348.45      347.12     12.80 o 
   3 -10   2     1746.57     1784.16     26.04 o 
   4 -10   2      123.35      111.58     18.54 o 
   5 -10   2      817.53      792.52     24.27 o 
   6 -10   2        0.50        2.04     14.12 o 
   7 -10   2      848.19      869.03     43.21 o 
   8 -10   2      186.20      150.28     25.97 o 
   9 -10   2        1.73       12.23     16.78 o 
  10 -10   2      710.98      760.52     44.75 o 
  11 -10   2        3.29        3.17     18.42 o 
  12 -10   2      896.22      946.34     50.95 o 
  13 -10   2       26.62       28.28     21.19 o 
 -12  -9   2       59.97        9.83     22.60 o 
 -11  -9   2      368.74      357.69     38.60 o 
 -10  -9   2      438.37      461.19     36.64 o 
  -9  -9   2        6.49       -0.07     16.07 o 
  -8  -9   2     1185.13     1206.75     49.15 o 
  -7  -9   2       97.08      110.49     21.33 o 
  -6  -9   2     1441.17     1542.88     50.88 o 
  -5  -9   2       56.25       49.27      9.30 o 
  -3  -9   2     4369.46     4638.08    111.06 o 
  -2  -9   2       95.33      127.86     11.43 o 
  -1  -9   2     2138.00     2008.82     41.05 o 
   0  -9   2       76.69       63.99      9.43 o 
   1  -9   2     3509.73     3254.57     36.39 o 
   2  -9   2     5818.21     5512.47     50.45 o 
   3  -9   2      213.17      295.84     11.16 o 
   4  -9   2      814.08      741.44     16.09 o 
   5  -9   2      205.22      254.46     10.89 o 
   6  -9   2     3466.85     3593.17     51.91 o 
   7  -9   2      405.70      419.30     27.08 o 
   8  -9   2      120.90      147.93     23.71 o 
   9  -9   2     1654.10     1694.25     60.17 o 
  10  -9   2        5.19       22.15     18.87 o 
  11  -9   2     1097.48     1084.10     52.52 o 
  12  -9   2       42.96       39.45     21.03 o 
  13  -9   2      288.54      289.26     36.23 o 
 -13  -8   2       20.39      -10.62     22.06 o 
 -12  -8   2      194.59      175.06     30.62 o 
 -11  -8   2       97.45      106.04     26.43 o 
 -10  -8   2       80.89      107.81     24.17 o 
  -9  -8   2     1059.20     1095.81     48.10 o 
  -8  -8   2      743.32      752.52     38.73 o 
  -7  -8   2      579.34      548.36     32.56 o 
  -6  -8   2      677.88      693.76     33.98 o 
  -5  -8   2     1337.71     1299.06     26.27 o 
  -3  -8   2       12.20       19.84      6.93 o 
  -2  -8   2     5078.86     5130.83     59.84 o 
  -1  -8   2       23.91       40.84      7.79 o 
   0  -8   2     9227.38     8989.04     87.97 o 
   1  -8   2     2334.86     2323.40     28.13 o 
   2  -8   2      762.28      806.85     15.75 o 
   3  -8   2        6.79       -4.99      3.89 o 
   4  -8   2     1144.57     1124.75     18.66 o 
   5  -8   2     2540.34     2524.35     30.09 o 
   6  -8   2       14.00       27.62      6.07 o 
   7  -8   2     2491.34     2484.03     46.65 o 
   8  -8   2        0.42       -3.12      8.32 o 
   9  -8   2     3071.79     2858.12     76.24 o 
  10  -8   2     1296.96     1199.22     51.50 o 
  11  -8   2       13.05       -4.68     18.58 o 
  12  -8   2      390.95      431.89     35.68 o 
  13  -8   2        2.81       -6.47     17.61 o 
 -13  -7   2       79.50       34.47     23.54 o 
 -12  -7   2      263.60      288.21     34.93 o 
 -11  -7   2      153.29      151.76     26.31 o 
 -10  -7   2       11.40       -1.14     15.92 o 
  -9  -7   2      913.12      970.43     45.14 o 
  -8  -7   2      324.20      304.15     28.55 o 
  -7  -7   2      386.05      388.75     27.27 o 
  -6  -7   2     1348.89     1340.93     25.41 o 
  -5  -7   2      953.46     1060.01     22.37 o 
  -4  -7   2     3537.52     3427.22     43.07 o 
  -3  -7   2     1075.36     1161.18     28.84 o 
  -2  -7   2     2389.42     2329.82     34.88 o 
  -1  -7   2    11763.55    12126.98    107.60 o 
   0  -7   2        1.16       14.40      5.61 o 
   1  -7   2     3491.71     3563.90     34.81 o 
   2  -7   2      854.06      746.59     14.29 o 
   3  -7   2      843.45      694.08     13.84 o 
   4  -7   2     3525.66     3570.49     35.29 o 
   5  -7   2      246.37      239.88      9.98 o 
   6  -7   2     3940.67     3987.55     40.65 o 
   7  -7   2       39.35       37.73      7.99 o 
   8  -7   2      131.60      176.44     11.29 o 
   9  -7   2        0.42       10.71      9.85 o 
  10  -7   2      168.24      186.75     21.96 o 
  11  -7   2      498.41      489.60     35.48 o 
  12  -7   2       19.50        6.68     18.37 o 
  13  -7   2      216.54      227.88     29.65 o 
 -14  -6   2       45.61       25.77     23.53 o 
 -13  -6   2       47.90       59.38     25.14 o 
 -12  -6   2      567.96      643.17     41.47 o 
 -11  -6   2        2.22       -1.86     16.28 o 
 -10  -6   2      471.62      435.48     32.75 o 
  -9  -6   2       29.52       53.13     17.53 o 
  -8  -6   2      661.47      678.63     35.66 o 
  -7  -6   2     3315.98     3207.57     70.89 o 
  -6  -6   2       70.51       64.44      7.79 o 
  -5  -6   2    10429.03    10845.12     96.38 o 
  -4  -6   2     1460.65     1351.04     23.91 o 
  -3  -6   2     4776.23     4416.54     66.93 o 
  -2  -6   2     6678.48     7164.16     69.39 o 
  -1  -6   2        1.41        4.36      4.53 o 
   0  -6   2     4838.20     4682.08     40.37 o 
   1  -6   2     1306.85     1374.28     18.20 o 
   2  -6   2        6.21       36.24      4.50 o 
   3  -6   2     5150.16     4707.28     60.80 o 
   4  -6   2       21.53        9.47      3.93 o 
   5  -6   2     8542.15     8954.23     68.69 o 
   6  -6   2      754.38      698.95     23.31 o 
   7  -6   2     1343.60     1386.39     23.07 o 
   8  -6   2      118.50      154.11     10.38 o 
   9  -6   2      752.72      667.65     23.68 o 
  10  -6   2      876.80      926.48     29.08 o 
  11  -6   2      382.94      346.12     21.79 o 
  12  -6   2      332.63      377.27     22.82 o 
 -14  -5   2      244.37      199.45     33.24 o 
 -13  -5   2       69.02       46.93     21.85 o 
 -12  -5   2      165.37      187.81     27.95 o 
 -11  -5   2      220.09      249.27     29.73 o 
 -10  -5   2        0.38      -13.42     14.16 o 
  -9  -5   2      617.62      544.42     32.98 o 
  -8  -5   2     1259.50     1272.10     44.24 o 
  -7  -5   2     2485.65     2495.82     59.76 o 
  -6  -5   2     4684.66     4856.78     50.66 o 
  -5  -5   2     5495.27     5512.72     54.76 o 
  -4  -5   2     4988.37     5026.38     50.60 o 
  -3  -5   2      249.44      325.83     11.06 o 
  -2  -5   2     9185.38     8907.72     80.93 o 
  -1  -5   2     6161.62     7162.81     65.71 o 
   0  -5   2        1.26       12.98      5.67 o 
   1  -5   2      334.08      510.45      9.99 o 
   2  -5   2     1358.58     1173.26     15.43 o 
   3  -5   2    10547.04    10337.50    119.70 o 
   4  -5   2     1635.67     1616.01     20.30 o 
   5  -5   2     2511.18     2421.09     27.43 o 
   6  -5   2     1580.85     1609.60     23.91 o 
   7  -5   2     2418.09     2437.30     31.12 o 
   8  -5   2     1402.85     1321.97     23.69 o 
   9  -5   2        2.19      -11.71      7.81 o 
  10  -5   2     1531.36     1709.07     37.52 o 
  11  -5   2      450.42      437.55     22.97 o 
  12  -5   2      196.93      207.07     19.54 o 
  13  -5   2      223.32      187.51     27.33 o 
 -14  -4   2       78.29       63.51     23.76 o 
 -13  -4   2      195.61      196.68     29.50 o 
 -12  -4   2       65.36       38.76     20.16 o 
 -11  -4   2       74.44       83.66     20.77 o 
 -10  -4   2     1133.22     1116.88     45.65 o 
  -9  -4   2      467.21      439.72     28.52 o 
  -8  -4   2     1065.48     1071.88     38.93 o 
  -7  -4   2     2019.12     2035.98     27.95 o 
  -6  -4   2      591.68      539.49     12.99 o 
  -5  -4   2     3756.32     3582.19     37.78 o 
  -4  -4   2        4.95       62.38      5.24 o 
  -3  -4   2     4033.92     3885.75     39.73 o 
  -2  -4   2     3164.82     3154.62     46.61 o 
  -1  -4   2       40.75       25.55      4.16 o 
   0  -4   2     1373.51     1580.65     18.63 o 
   1  -4   2     5924.67     6632.28     47.76 o 
   2  -4   2     5007.93     5387.64     40.94 o 
   3  -4   2     1012.90     1110.90     14.80 o 
   4  -4   2     3039.64     3158.37     30.16 o 
   5  -4   2      207.33      237.33      9.67 o 
   6  -4   2     1044.85     1219.71     22.04 o 
   7  -4   2     1316.38     1276.85     22.00 o 
   8  -4   2       28.14       16.99      8.60 o 
   9  -4   2      727.11      749.70     23.24 o 
  10  -4   2        0.62       10.11     10.40 o 
  11  -4   2     1175.93     1055.72     38.17 o 
  12  -4   2      121.93      142.85     32.31 o 
  13  -4   2      123.65      114.58     25.15 o 
  14  -4   2      146.99      128.99     26.61 o 
 -15  -3   2       10.35       10.53     24.10 o 
 -14  -3   2      169.36      265.42     35.04 o 
 -13  -3   2       53.23       86.22     25.62 o 
 -12  -3   2       15.32       -5.60     17.12 o 
 -11  -3   2     1317.04     1304.12     50.80 o 
 -10  -3   2        0.02        3.96     12.56 o 
  -9  -3   2      851.00      841.25     36.14 o 
  -8  -3   2      586.35      530.35     27.75 o 
  -7  -3   2     1676.26     1769.09     28.14 o 
  -6  -3   2      378.25      326.26      9.76 o 
  -5  -3   2      321.52      366.82      8.99 o 
  -4  -3   2     2479.76     2661.60     43.94 o 
  -3  -3   2        2.93        2.13      2.60 o 
  -2  -3   2     4373.66     4324.25     39.98 o 
  -1  -3   2     6760.13     5836.38     71.82 o 
   0  -3   2       42.90       93.76     11.76 o 
   1  -3   2       54.67       42.29     16.23 o 
   2  -3   2    16070.51    15287.13     97.77 o 
   3  -3   2     2734.47     2893.39     26.28 o 
   4  -3   2     5634.69     6283.97     48.94 o 
   5  -3   2     1534.00     1442.08     20.03 o 
   6  -3   2     1989.29     2117.25     33.03 o 
   7  -3   2     2653.22     2684.15     32.68 o 
   8  -3   2     3148.07     3360.71     47.89 o 
   9  -3   2       62.05       42.30     10.06 o 
  10  -3   2     2102.20     2102.97     40.54 o 
  11  -3   2      335.34      344.48     22.11 o 
  12  -3   2     1046.19      968.62     44.14 o 
  13  -3   2      162.02      128.08     25.53 o 
  14  -3   2       15.23       -8.69     19.57 o 
 -15  -2   2       42.44       44.52     26.02 o 
 -14  -2   2       86.70       51.95     22.98 o 
 -13  -2   2      111.88      103.30     24.58 o 
 -12  -2   2      706.59      731.63     40.50 o 
 -11  -2   2      279.70      301.90     27.52 o 
 -10  -2   2      816.53      848.67     37.99 o 
  -9  -2   2       95.96       95.88     17.06 o 
  -8  -2   2     1736.53     1621.56     25.17 o 
  -7  -2   2      305.23      289.73     10.26 o 
  -6  -2   2     3255.74     3356.85     74.10 o 
  -5  -2   2     3857.39     3954.37     64.36 o 
  -4  -2   2      155.47      151.17     11.09 o 
  -3  -2   2      253.20      315.62     13.81 o 
  -2  -2   2     3873.01     3898.87     51.58 o 
  -1  -2   2      398.28      392.24     13.61 o 
   0  -2   2     2687.55     2535.12     25.90 o 
   1  -2   2    52035.03    52028.21    397.74 o 
   2  -2   2     5075.56     5551.15     67.08 o 
   3  -2   2     7140.87     7837.35     92.50 o 
   4  -2   2    16871.64    17079.90    111.40 o 
   5  -2   2      914.02      821.92     14.99 o 
   6  -2   2     7980.31     8385.83     66.38 o 
   7  -2   2     7100.87     7527.22     77.31 o 
   8  -2   2       43.35       23.29     10.71 o 
   9  -2   2     2362.63     2239.55     39.11 o 
  10  -2   2      268.76      306.00     29.60 o 
  11  -2   2      160.43      169.41     16.17 o 
  12  -2   2        2.35       17.29     18.25 o 
  13  -2   2       44.16       34.14     21.73 o 
  14  -2   2       61.75       58.81     22.01 o 
 -15  -1   2       80.61       71.79     25.08 o 
 -14  -1   2      468.28      427.69     38.49 o 
 -13  -1   2       41.54       65.98     21.93 o 
 -12  -1   2      237.16      245.95     28.22 o 
 -11  -1   2     1775.49     1604.79     53.46 o 
 -10  -1   2      450.77      437.43     28.69 o 
  -9  -1   2     4263.16     4260.71     82.43 o 
  -8  -1   2      224.03      190.22     10.36 o 
  -7  -1   2      140.95      130.09      8.16 o 
  -6  -1   2      630.63      525.42     11.89 o 
  -5  -1   2     4672.73     4646.51     70.56 o 
  -4  -1   2       47.19       79.50      8.67 o 
  -3  -1   2     1634.54     1547.13     28.86 o 
  -2  -1   2     4198.43     4838.45     59.90 o 
  -1  -1   2     3007.06     3018.64     40.70 o 
   0  -1   2    12530.84    13294.26    102.16 o 
   1  -1   2      797.92      783.29     12.19 o 
   2  -1   2      685.13      603.68      9.36 o 
   3  -1   2     9231.36    10547.57     71.62 o 
   4  -1   2     2575.20     2653.46     26.74 o 
   5  -1   2     2685.86     2977.30     30.91 o 
   6  -1   2     4958.37     5387.43     75.43 o 
   7  -1   2     1236.72     1372.46     26.93 o 
   8  -1   2      189.14      194.12     17.78 o 
   9  -1   2       35.95       18.29      8.49 o 
  10  -1   2       78.30       33.50     12.69 o 
  11  -1   2      179.18      152.32     23.46 o 
  12  -1   2      400.39      357.44     30.97 o 
  13  -1   2       16.03        5.77     17.67 o 
  14  -1   2      111.13       67.65     23.96 o 
 -15   0   2      168.75      147.59     28.52 o 
 -14   0   2        3.96        5.99     19.50 o 
 -13   0   2     1210.17     1027.68     48.48 o 
 -12   0   2      261.23      230.15     29.21 o 
 -11   0   2      267.66      265.24     26.60 o 
 -10   0   2     1058.20     1069.18     40.98 o 
  -9   0   2      518.93      708.73     18.96 o 
  -8   0   2     3853.73     3511.07     42.53 o 
  -7   0   2      343.14      341.22     11.83 o 
  -6   0   2     3286.53     3369.59     63.79 o 
  -5   0   2      100.37      112.35      6.29 o 
  -4   0   2     1696.50     2092.42     38.15 o 
  -3   0   2     5857.30     5762.82     73.04 o 
  -2   0   2     3461.93     3557.43     46.61 o 
  -1   0   2    12923.47    14391.74    156.04 o 
   0   0   2     1005.01     1110.50     15.14 o 
   1   0   2     6900.57     6879.09     46.86 o 
   2   0   2     3761.06     3536.45     35.68 o 
   3   0   2     5514.55     5151.74     51.03 o 
   4   0   2      282.28      204.04      7.71 o 
   5   0   2      734.58      641.35     16.18 o 
   6   0   2      117.78      110.55     14.17 o 
   7   0   2        7.53       18.04     10.47 o 
   8   0   2      939.06      922.35     30.47 o 
   9   0   2        4.64      -10.38      6.92 o 
  10   0   2      224.04      227.16     16.04 o 
  11   0   2      374.29      363.65     28.98 o 
  12   0   2        3.22       -6.57     17.31 o 
  13   0   2      703.49      786.40     45.13 o 
  14   0   2      271.73      221.13     31.65 o 
 -16   1   2      103.48      153.03     29.99 o 
 -15   1   2        0.95      -12.59     18.56 o 
 -14   1   2      736.22      764.97     44.89 o 
 -13   1   2       57.77       74.54     21.46 o 
 -12   1   2      942.30      902.61     42.57 o 
 -11   1   2      870.35      954.26     42.33 o 
 -10   1   2      402.24      486.42     29.51 o 
  -9   1   2     1312.31     1208.15     24.86 o 
  -8   1   2       54.37       60.45     12.00 o 
  -7   1   2       32.58       53.77      6.95 o 
  -6   1   2      272.12      272.05     10.39 o 
  -5   1   2      872.02      782.99     14.89 o 
  -4   1   2      638.20      741.40     13.32 o 
  -3   1   2    16330.36    17185.86    185.09 o 
  -2   1   2     3008.14     2582.74     25.88 o 
  -1   1   2     7472.51     7181.41     71.61 o 
   0   1   2        7.77       15.43      2.95 o 
   1   1   2    13926.85    14132.54     89.88 o 
   2   1   2        3.19       46.81      6.61 o 
   3   1   2     4238.19     4062.54     43.96 o 
   4   1   2      372.55      318.26     11.08 o 
   5   1   2     2297.45     2355.88     61.52 o 
   6   1   2      210.87      291.67     12.91 o 
   7   1   2     4005.81     4074.89     50.94 o 
   8   1   2     1298.78     1297.78     58.39 o 
   9   1   2      270.59      240.96     15.43 o 
  10   1   2     1173.04     1097.34     45.01 o 
  11   1   2       43.26       52.79     18.60 o 
  12   1   2      193.99      231.97     29.81 o 
  13   1   2       66.65       39.20     21.33 o 
  14   1   2      130.69      183.11     30.65 o 
 -16   2   2       95.47      113.86     26.82 o 
 -15   2   2      316.33      302.98     34.33 o 
 -14   2   2       24.34       -8.37     16.72 o 
 -13   2   2      940.54      869.54     44.07 o 
 -12   2   2      392.55      406.22     31.37 o 
 -11   2   2      786.56      840.71     39.01 o 
 -10   2   2      978.14      947.55     24.95 o 
  -9   2   2     1251.08     1256.18     29.56 o 
  -8   2   2     3604.01     3727.51     69.32 o 
  -7   2   2     1151.97     1305.92     24.14 o 
  -6   2   2     4596.33     4819.27     50.88 o 
  -5   2   2     2559.30     2700.86     32.90 o 
  -4   2   2     4370.36     4438.77     44.34 o 
  -3   2   2     1587.97     1407.03     19.65 o 
  -2   2   2      132.91      126.09      6.20 o 
  -1   2   2    14880.03    15824.78    122.39 o 
   0   2   2    17988.04    16056.75    101.07 o 
   1   2   2    72036.18    67725.90    566.07 o 
   2   2   2      133.73      287.05      9.91 o 
   3   2   2     4078.73     3510.23     39.28 o 
   4   2   2     3645.13     3658.75     41.69 o 
   5   2   2      435.95      407.30     13.78 o 
   6   2   2     3201.04     2876.18     39.12 o 
   7   2   2     1027.16      972.21     23.24 o 
   8   2   2     3493.56     3554.23     55.88 o 
   9   2   2      618.97      607.10     21.20 o 
  10   2   2       50.55       18.10     16.66 o 
  11   2   2      242.68      255.45     28.87 o 
  12   2   2       83.51       52.89     20.62 o 
  13   2   2      152.26      140.01     26.75 o 
  14   2   2       30.78       53.96     23.67 o 
 -16   3   2       31.97        8.56     20.83 o 
 -15   3   2      166.28      139.81     27.17 o 
 -14   3   2      422.05      465.47     35.84 o 
 -13   3   2        4.38      -22.57     15.05 o 
 -12   3   2     1121.99     1239.99     49.75 o 
 -11   3   2        0.85       -2.28     14.38 o 
 -10   3   2     1893.17     1751.67     34.14 o 
  -9   3   2     1746.30     1854.42     41.22 o 
  -8   3   2        0.83       -6.99      6.75 o 
  -7   3   2     5119.68     4878.65     55.20 o 
  -6   3   2     2579.61     2739.46     44.86 o 
  -5   3   2    11697.81    10950.52    310.90 o 
  -4   3   2       15.54        6.19      4.07 o 
  -3   3   2    11894.65    11114.13     93.34 o 
  -2   3   2    18064.95    17644.52    138.62 o 
  -1   3   2     6601.73     6998.19     63.00 o 
   0   3   2    71548.73    66352.27   1103.18 o 
   1   3   2     1245.01     1515.56     22.50 o 
   2   3   2      127.27      100.50      7.38 o 
   3   3   2      100.77      112.90      8.14 o 
   4   3   2     1757.52     1880.94     37.15 o 
   5   3   2     1330.39     1299.29     24.28 o 
   6   3   2      480.85      489.10     16.28 o 
   7   3   2      322.87      302.74     22.42 o 
   8   3   2      319.04      330.11     18.57 o 
   9   3   2      546.68      529.13     20.99 o 
  10   3   2     1265.77     1287.74     50.89 o 
  11   3   2       21.93      -21.36     15.87 o 
  12   3   2      179.86      146.30     26.22 o 
  13   3   2      163.53      128.01     27.35 o 
 -16   4   2      165.92      159.58     30.70 o 
 -15   4   2      130.73      142.53     29.46 o 
 -14   4   2        5.48      -15.59     17.23 o 
 -13   4   2      848.91      841.68     43.46 o 
 -12   4   2       99.38      111.04     21.69 o 
 -11   4   2      739.97      727.72     24.07 o 
 -10   4   2      440.12      465.13     19.35 o 
  -9   4   2      319.78      392.87     24.73 o 
  -8   4   2     1609.27     1494.64     29.73 o 
  -7   4   2      494.25      702.48     20.08 o 
  -6   4   2      137.34      144.25     10.54 o 
  -5   4   2      652.91      694.74     17.28 o 
  -4   4   2       28.72       21.75      5.61 o 
  -3   4   2       63.19       60.71      6.38 o 
  -2   4   2      554.61      562.86     14.22 o 
  -1   4   2     1219.75     1162.48     20.51 o 
   0   4   2     6803.94     6664.45     64.43 o 
   1   4   2    63710.48    60247.32    439.83 o 
   2   4   2       88.74       61.05      7.49 o 
   3   4   2     1021.34      849.90     18.68 o 
   4   4   2      456.85      450.73     22.95 o 
   5   4   2      142.77      124.82      9.88 o 
   6   4   2     3713.02     3884.05     49.53 o 
   7   4   2       25.13       36.73      8.69 o 
   8   4   2     1223.73     1228.29     40.67 o 
   9   4   2     1005.38      940.03     42.87 o 
  10   4   2      155.50      120.47     24.55 o 
  11   4   2      640.90      697.79     41.18 o 
  12   4   2        1.60       22.73     19.99 o 
  13   4   2       36.56       37.60     22.79 o 
 -16   5   2       18.09      -24.21     19.42 o 
 -15   5   2      102.28      107.23     26.06 o 
 -14   5   2      336.96      334.87     32.96 o 
 -13   5   2        3.78        6.55     17.09 o 
 -12   5   2      237.91      224.97     27.90 o 
 -11   5   2       82.57       42.44     12.22 o 
 -10   5   2      555.56      612.29     22.32 o 
  -9   5   2      828.06      767.73     23.42 o 
  -8   5   2     1676.44     1579.99     31.36 o 
  -7   5   2     7788.29     7892.95     81.40 o 
  -6   5   2       93.03       99.36      9.64 o 
  -5   5   2    12156.13    11545.24    144.93 o 
  -4   5   2     6243.25     6311.04     65.14 o 
  -3   5   2      843.16      853.19     19.13 o 
  -2   5   2     2055.18     2062.05     30.56 o 
  -1   5   2      367.19      454.02     13.94 o 
   0   5   2    12094.82    12768.06    109.87 o 
   1   5   2     9530.06    10429.93     93.93 o 
   2   5   2     5431.67     5485.79     71.20 o 
   3   5   2      736.75      624.15     22.23 o 
   4   5   2      669.42      576.36     17.56 o 
   5   5   2     3162.37     3312.57     57.93 o 
   6   5   2      119.92      140.11     11.67 o 
   7   5   2     1157.72     1240.38     27.98 o 
   8   5   2        3.74       -7.48      8.27 o 
   9   5   2      162.39      170.35     25.47 o 
  10   5   2      135.12      191.16     27.90 o 
  11   5   2      271.76      284.71     33.51 o 
  12   5   2      307.03      335.61     37.77 o 
  13   5   2        4.59      -26.95     17.97 o 
 -15   6   2       52.07       50.58     21.76 o 
 -14   6   2      244.39      198.65     28.66 o 
 -13   6   2      408.48      466.12     36.17 o 
 -12   6   2       51.12       48.16     15.77 o 
 -11   6   2      823.47     1002.40     49.46 o 
 -10   6   2      180.08      161.45     14.37 o 
  -9   6   2      686.46      633.84     32.29 o 
  -8   6   2      883.66      912.40     24.66 o 
  -7   6   2       20.62       42.29      8.91 o 
  -6   6   2     4688.35     4488.62     55.76 o 
  -5   6   2      241.55      293.52     13.98 o 
  -4   6   2     5628.05     4996.80     65.85 o 
  -3   6   2        1.98       15.12      7.17 o 
  -2   6   2     6068.60     6405.33     67.29 o 
  -1   6   2     2861.46     2511.19     78.99 o 
   0   6   2      106.57      113.32     14.12 o 
   1   6   2     8687.36     8874.40     85.63 o 
   2   6   2      759.99      868.15     21.17 o 
   3   6   2       35.03       30.63     14.90 o 
   4   6   2     1100.02     1169.75     25.37 o 
   5   6   2        2.54       15.70      7.42 o 
   6   6   2      677.49      610.02     20.00 o 
   7   6   2      121.39      149.54     13.46 o 
   8   6   2      284.34      297.96     29.26 o 
   9   6   2       32.47       20.26     18.17 o 
  10   6   2      467.20      404.24     34.58 o 
  12   6   2      202.70      216.48     32.51 o 
 -15   7   2      113.78      105.72     25.17 o 
 -14   7   2      198.84      220.88     31.33 o 
 -13   7   2       70.45       90.36     21.65 o 
 -12   7   2      499.37      484.22     25.01 o 
 -11   7   2      220.04      251.81     19.00 o 
 -10   7   2        5.37       -1.07      8.23 o 
  -9   7   2       77.68       90.77     26.14 o 
  -8   7   2      531.49      499.57     20.01 o 
  -7   7   2     1980.56     1901.91     39.25 o 
  -6   7   2     1243.88     1081.78     26.51 o 
  -5   7   2     1868.64     1699.84     32.40 o 
  -4   7   2      171.89      137.27     14.12 o 
  -3   7   2     7018.52     7257.23    109.34 o 
  -2   7   2       72.41       62.15      8.52 o 
  -1   7   2      260.47      224.40     12.70 o 
   0   7   2     1167.68     1103.14     36.14 o 
   1   7   2        2.07        7.19      6.91 o 
   2   7   2     9940.32     9886.20     96.81 o 
   3   7   2      651.47      567.63     23.73 o 
   4   7   2      688.91      676.37     20.50 o 
   5   7   2     1105.58     1107.31     26.71 o 
   6   7   2      241.22      260.76     15.67 o 
   7   7   2     1314.80     1340.19     33.74 o 
   8   7   2      126.12      144.42     24.33 o 
   9   7   2      708.84      704.48     41.65 o 
  10   7   2      233.15      248.96     31.18 o 
  11   7   2      217.23      223.98     33.63 o 
  12   7   2      180.55      156.49     32.38 o 
 -15   8   2       22.15       -3.21     19.34 o 
 -14   8   2       27.10       10.61     17.37 o 
 -13   8   2      113.69      140.67     31.46 o 
 -12   8   2        0.21      -14.96      9.97 o 
 -11   8   2      362.06      375.68     22.03 o 
 -10   8   2       26.08       36.77     11.70 o 
  -9   8   2      122.64      126.60     14.25 o 
  -8   8   2      306.46      274.81     16.40 o 
  -7   8   2     2477.01     2532.30     44.06 o 
  -6   8   2     6536.90     6471.42     75.93 o 
  -5   8   2     1013.23     1084.78     27.39 o 
  -4   8   2     3951.30     3753.52     52.26 o 
  -3   8   2      769.07      772.49     22.81 o 
  -2   8   2      672.71      664.18     34.71 o 
  -1   8   2     1531.96     1652.63     32.78 o 
   0   8   2      627.32      629.16     29.88 o 
   1   8   2      245.60      239.23     14.60 o 
   2   8   2      237.78      315.56     15.68 o 
   3   8   2     1655.65     1632.66     32.80 o 
   4   8   2       21.18       13.51      8.54 o 
   5   8   2     1643.42     1628.01     34.09 o 
   6   8   2     1232.98     1235.48     38.46 o 
   7   8   2       67.14      123.75     23.98 o 
   8   8   2      802.38      820.72     44.17 o 
   9   8   2        0.02        7.28     18.07 o 
  10   8   2      349.80      364.95     35.03 o 
  11   8   2      109.79      111.74     30.20 o 
 -15   9   2      181.82      266.05     34.28 o 
 -14   9   2       22.37       -5.97     17.53 o 
 -13   9   2      333.64      330.74     24.40 o 
 -12   9   2      475.85      444.28     35.10 o 
 -11   9   2       81.52       87.91     14.80 o 
 -10   9   2     1370.52     1313.10     55.71 o 
  -9   9   2       61.10       80.86     13.15 o 
  -8   9   2      810.12      748.97     25.47 o 
  -7   9   2      830.91      828.74     26.17 o 
  -6   9   2     1103.01     1157.00     29.72 o 
  -5   9   2     2697.92     2814.16     46.71 o 
  -4   9   2       11.78       -3.97      7.50 o 
  -3   9   2      882.44      768.36     24.03 o 
  -2   9   2      213.53      296.56     16.09 o 
  -1   9   2     1742.52     1794.14     35.99 o 
   0   9   2     2559.86     2437.18     61.10 o 
   1   9   2     1273.23     1254.88     75.15 o 
   2   9   2     1493.26     1537.79     92.08 o 
   3   9   2        0.90       -0.85      8.10 o 
   4   9   2     1955.54     1981.45     38.76 o 
   5   9   2     1088.01     1086.28     29.61 o 
   6   9   2      482.96      547.98     28.52 o 
   7   9   2      757.42      767.12     42.44 o 
   8   9   2        4.42       26.84     20.37 o 
   9   9   2      241.58      282.76     34.12 o 
  10   9   2       22.84      -12.94     19.71 o 
 -14  10   2      218.18      316.56     34.65 o 
 -13  10   2      119.43      130.23     18.04 o 
 -12  10   2      153.24      159.01     20.69 o 
 -11  10   2     1380.27     1340.39     38.01 o 
 -10  10   2        6.44       16.77     12.01 o 
  -9  10   2     1047.74      962.12     45.61 o 
  -8  10   2        9.13       -1.19      9.44 o 
  -7  10   2     1511.44     1462.54     73.61 o 
  -6  10   2      589.38      612.55     23.48 o 
  -5  10   2      828.45      826.56     27.97 o 
  -4  10   2     1521.77     1397.02     53.93 o 
  -3  10   2      105.53       97.62     17.10 o 
  -2  10   2     2200.32     2229.38     42.43 o 
  -1  10   2      824.38      813.58     25.85 o 
   0  10   2      640.42      577.57     32.08 o 
   1  10   2      428.22      420.08     19.83 o 
   2  10   2      329.91      301.60     17.84 o 
   3  10   2     2567.76     2677.24     47.04 o 
   4  10   2      134.24      158.49     15.69 o 
   5  10   2      786.46      772.81     26.44 o 
   7  10   2      135.94      162.29     27.71 o 
   8  10   2      514.39      537.52     39.69 o 
   9  10   2        7.72       15.57     21.27 o 
  10  10   2      116.53      102.69     28.57 o 
 -14  11   2       29.27       27.70     23.18 o 
 -13  11   2      215.91      255.67     34.69 o 
 -12  11   2      297.38      288.86     23.32 o 
 -11  11   2      177.85      196.25     29.75 o 
 -10  11   2     1263.70     1159.57     35.67 o 
  -9  11   2       34.82       21.33     17.61 o 
  -8  11   2      460.76      460.04     23.46 o 
  -7  11   2      477.93      469.30     22.91 o 
  -6  11   2      101.89      133.55     15.40 o 
  -5  11   2     2693.09     2685.74     49.57 o 
  -4  11   2       32.22       34.15     13.71 o 
  -3  11   2      825.90      925.53     28.63 o 
  -2  11   2      586.40      516.67     22.49 o 
  -1  11   2      417.55      354.37     19.86 o 
   0  11   2     1637.70     1661.43     54.65 o 
   1  11   2       59.63       74.57     21.05 o 
   2  11   2      398.00      422.74     21.04 o 
   3  11   2      121.85      124.52     15.05 o 
   4  11   2      517.75      475.58     22.21 o 
   5  11   2        7.85        2.54     10.85 o 
   7  11   2      171.87      165.27     28.68 o 
   8  11   2       68.85       85.54     25.09 o 
   9  11   2      204.53      198.49     32.27 o 
 -13  12   2       76.63       82.01     26.35 o 
 -12  12   2      408.52      413.28     37.51 o 
 -11  12   2      526.71      573.29     28.71 o 
 -10  12   2      167.57      229.82     49.43 o 
  -9  12   2      892.09      838.62     31.65 o 
  -8  12   2      391.09      335.16     21.46 o 
  -7  12   2      581.85      551.65     25.62 o 
  -6  12   2     1228.27     1198.05     41.10 o 
  -5  12   2      449.47      427.60     22.88 o 
  -4  12   2      603.36      571.18     24.78 o 
  -3  12   2       64.89       50.22     16.02 o 
  -2  12   2      885.31      924.05     47.63 o 
  -1  12   2       29.82       41.75     12.11 o 
   0  12   2     1596.73     1606.34     38.46 o 
   1  12   2      287.80      309.16     23.71 o 
   2  12   2     1120.12     1154.57     33.62 o 
   3  12   2     1161.88     1215.93     34.57 o 
   4  12   2       23.53       23.19     11.75 o 
   5  12   2      933.86      925.22     50.17 o 
   7  12   2       84.22       55.97     23.85 o 
   8  12   2      361.91      355.39     40.25 o 
 -12  13   2       18.13       18.08     21.76 o 
 -11  13   2      245.12      270.79     36.57 o 
 -10  13   2      290.85      254.86     34.16 o 
  -9  13   2      144.18      140.77     18.47 o 
  -8  13   2      374.63      394.03     24.30 o 
  -7  13   2        3.08       -5.64     13.43 o 
  -6  13   2      403.89      348.40     22.59 o 
  -5  13   2        0.89       -8.38     10.48 o 
  -4  13   2     1047.08      977.61     32.46 o 
  -3  13   2      431.56      495.77     24.56 o 
  -2  13   2      733.06      714.74     28.56 o 
  -1  13   2     2325.88     2314.69     49.53 o 
   0  13   2       32.44       77.26     32.58 o 
   1  13   2      828.16      792.38     35.74 o 
   2  13   2      801.27      786.40     35.29 o 
   3  13   2       75.33       49.34     14.35 o 
   4  13   2      822.66      797.27     30.56 o 
   5  13   2      113.97       76.32     23.87 o 
   7  13   2       25.34        6.62     22.02 o 
 -12  14   2      110.78      114.90     29.62 o 
 -11  14   2       54.37       86.54     28.47 o 
 -10  14   2      391.97      387.73     40.57 o 
  -9  14   2      307.15      320.10     38.38 o 
  -8  14   2        1.83       23.39     13.38 o 
  -7  14   2       66.01       69.28     15.21 o 
  -6  14   2       73.71       50.68     19.13 o 
  -5  14   2      825.79      831.12     32.11 o 
  -4  14   2      335.88      382.57     24.11 o 
  -3  14   2      930.71      927.59     33.66 o 
  -2  14   2      826.23      881.05     32.84 o 
  -1  14   2        8.37      -20.11     13.41 o 
   0  14   2     1324.78     1324.41     38.84 o 
   1  14   2      569.20      565.01     36.06 o 
   2  14   2      210.15      257.59     21.26 o 
   3  14   2      380.15      378.54     24.49 o 
   4  14   2       10.06      -13.75     16.69 o 
   5  14   2       90.12       82.34     26.16 o 
 -10  15   2      159.80      141.35     31.18 o 
  -9  15   2      365.19      399.92     39.05 o 
  -8  15   2      532.26      507.51     42.04 o 
  -7  15   2       15.66       23.25     21.33 o 
  -6  15   2      757.07      754.55     32.00 o 
  -5  15   2       89.55      110.48     29.85 o 
  -4  15   2      705.42      678.59     31.03 o 
  -3  15   2      283.17      219.69     48.18 o 
  -2  15   2       85.55       69.46     21.53 o 
  -1  15   2      460.56      399.86     35.20 o 
   0  15   2       21.79       31.09     13.45 o 
   1  15   2      333.78      352.56     38.81 o 
   2  15   2       31.04       36.82     17.76 o 
   3  15   2      179.15      218.15     32.71 o 
   4  15   2       95.73       88.52     27.24 o 
  -9  16   2       27.19       26.48     23.01 o 
  -8  16   2      145.17      111.41     28.30 o 
  -7  16   2       76.26      105.53     26.54 o 
  -6  16   2        1.41      -13.57     18.04 o 
  -5  16   2      397.54      402.88     26.97 o 
  -4  16   2       13.72        5.91     13.50 o 
  -3  16   2      217.09      217.27     22.27 o 
  -2  16   2       55.00       31.01     20.44 o 
  -1  16   2       32.17        1.14     12.10 o 
   0  16   2      267.42      272.67     23.74 o 
   1  16   2       20.59       10.73     13.70 o 
   2  16   2      136.00      154.70     27.11 o 
   3  16   2       68.85       47.92     22.19 o 
  -7  17   2        3.14      -13.96     19.58 o 
  -6  17   2      166.75      166.12     31.81 o 
  -5  17   2        2.08       -8.13     19.10 o 
  -4  17   2      197.49      224.18     33.49 o 
  -3  17   2       76.95       73.65     18.17 o 
  -2  17   2       21.27       17.69     21.63 o 
  -1  17   2       73.14       96.33     17.78 o 
   0  17   2       12.60       -2.30     13.43 o 
  -1 -17   3      268.66      316.84     36.49 o 
   0 -17   3       14.36        0.88     18.07 o 
   1 -17   3        3.24       -5.78     16.28 o 
   2 -17   3      190.36      172.53     30.67 o 
   3 -17   3      280.72      302.90     37.42 o 
   4 -17   3      356.47      340.88     40.01 o 
   5 -17   3        0.19       -7.56     19.94 o 
   6 -17   3      198.31      285.84     39.68 o 
  -1 -16   3       26.07       -8.97     17.28 o 
   0 -16   3      279.78      288.81     33.15 o 
   1 -16   3       84.08       73.95     23.27 o 
   2 -16   3      183.89      220.35     31.47 o 
   3 -16   3      641.02      614.27     44.03 o 
   4 -16   3       86.38       69.33     24.63 o 
   5 -16   3      295.02      245.04     35.80 o 
   6 -16   3       82.65       66.93     24.87 o 
   7 -16   3       89.69      100.30     27.57 o 
   8 -16   3      236.64      226.95     35.81 o 
  -6 -15   3       71.60       92.90     23.27 o 
  -5 -15   3       93.21      120.64     24.85 o 
  -4 -15   3      577.23      595.04     38.85 o 
  -2 -15   3       17.34       17.95     17.65 o 
  -1 -15   3     1004.37      956.59     47.45 o 
   0 -15   3        9.17      -21.75     14.50 o 
   1 -15   3      954.08      874.72     47.42 o 
   2 -15   3      549.72      476.80     37.78 o 
   3 -15   3      123.49      139.96     27.44 o 
   4 -15   3      467.55      466.26     38.31 o 
   5 -15   3       30.13       15.05     20.28 o 
   6 -15   3      690.01      715.50     47.61 o 
   7 -15   3      592.81      575.06     43.72 o 
   8 -15   3        2.37       -3.35     19.82 o 
   9 -15   3      180.47      207.30     34.22 o 
  -8 -14   3       22.15       50.29     23.14 o 
  -7 -14   3      376.33      375.43     37.76 o 
  -6 -14   3        0.11       -9.69     17.72 o 
  -5 -14   3      549.71      551.99     37.15 o 
  -4 -14   3       69.52       77.39     19.95 o 
  -3 -14   3      573.40      614.28     38.20 o 
  -2 -14   3     1401.80     1445.79     55.37 o 
  -1 -14   3        8.09        7.96     15.92 o 
   0 -14   3     1489.31     1601.08     59.12 o 
   1 -14   3       39.00       54.65     19.57 o 
   2 -14   3      359.04      353.72     32.83 o 
   3 -14   3     1624.34     1663.96     63.25 o 
   4 -14   3      150.79      131.68     26.22 o 
   5 -14   3      148.63      163.14     28.87 o 
   6 -14   3        1.18      -14.26     15.84 o 
   7 -14   3      682.17      693.58     46.00 o 
   8 -14   3      346.12      334.34     38.34 o 
   9 -14   3      133.89      159.67     30.95 o 
  10 -14   3      191.72      196.91     33.40 o 
  -9 -13   3       47.71       53.81     25.59 o 
  -8 -13   3      387.21      429.61     37.52 o 
  -7 -13   3       50.70       62.55     22.64 o 
  -6 -13   3      370.49      388.61     33.80 o 
  -5 -13   3      141.30      137.67     23.31 o 
  -3 -13   3      611.24      616.07     25.79 o 
  -2 -13   3       47.20       39.26     12.49 o 
  -1 -13   3     1273.55     1182.83     26.37 o 
   0 -13   3      293.37      287.76     19.49 o 
   1 -13   3      955.40      998.47     45.24 o 
   2 -13   3      381.84      326.72     30.04 o 
   3 -13   3        0.97       -0.16     15.73 o 
   4 -13   3      476.72      448.55     35.55 o 
   5 -13   3       25.01       29.79     19.65 o 
   6 -13   3      874.25      854.68     47.85 o 
   7 -13   3        0.08      -16.83     17.33 o 
   8 -13   3      269.88      213.15     32.43 o 
   9 -13   3      262.12      241.47     33.83 o 
  10 -13   3       41.41       11.32     21.04 o 
  11 -13   3      162.19      143.32     30.97 o 
 -10 -12   3       33.20       43.15     25.09 o 
  -9 -12   3      101.79       99.82     26.98 o 
  -8 -12   3      491.77      429.79     34.80 o 
  -7 -12   3      775.67      734.57     41.17 o 
  -6 -12   3       10.67        2.88     17.08 o 
  -5 -12   3      936.80      900.77     41.51 o 
  -3 -12   3      320.94      324.87     19.01 o 
  -2 -12   3       75.37      106.58     13.11 o 
  -1 -12   3      125.16      135.05     11.20 o 
   0 -12   3     1351.22     1409.94     26.70 o 
   1 -12   3      404.49      424.55     22.93 o 
   2 -12   3      421.53      436.65     31.70 o 
   3 -12   3      358.51      356.68     30.28 o 
   4 -12   3      988.43     1057.78     48.18 o 
   5 -12   3     2289.02     2345.31     72.34 o 
   6 -12   3        1.84       -5.15     16.49 o 
   7 -12   3      951.32      920.14     49.52 o 
   8 -12   3       64.24       76.22     24.63 o 
   9 -12   3      292.60      328.02     36.20 o 
  10 -12   3      162.99      205.76     32.36 o 
  11 -12   3        0.62       12.46     21.25 o 
  12 -12   3      228.31      267.85     36.56 o 
 -11 -11   3      197.84      262.33     36.39 o 
 -10 -11   3       15.83       25.60     21.99 o 
  -9 -11   3      292.11      337.67     33.10 o 
  -8 -11   3      602.27      584.89     38.11 o 
  -7 -11   3      252.48      234.01     27.60 o 
  -6 -11   3     1326.02     1290.96     49.19 o 
  -5 -11   3      321.98      307.43     27.31 o 
  -4 -11   3      226.99      217.96     21.47 o 
  -3 -11   3       35.96       12.08      8.74 o 
  -2 -11   3      174.91      159.68     14.08 o 
  -1 -11   3      771.25      641.95     39.28 o 
   0 -11   3      120.30      148.17     16.22 o 
   1 -11   3     1238.68     1249.80     24.04 o 
   2 -11   3      387.56      326.08     18.34 o 
   3 -11   3     1646.81     1579.00     54.20 o 
   4 -11   3     1348.48     1381.18     52.15 o 
   5 -11   3       25.98       46.31     17.42 o 
   6 -11   3     1232.14     1267.43     52.89 o 
   7 -11   3      165.60      155.77     26.12 o 
   8 -11   3      287.45      273.52     32.90 o 
   9 -11   3       59.15       88.31     24.54 o 
  10 -11   3      570.54      592.16     42.13 o 
  11 -11   3      264.53      241.66     33.37 o 
  12 -11   3       92.31       89.54     25.88 o 
 -12 -10   3      217.99      237.87     34.94 o 
 -11 -10   3        5.03      -16.57     18.30 o 
 -10 -10   3      227.54      223.87     30.51 o 
  -9 -10   3      506.84      459.38     35.42 o 
  -8 -10   3      202.06      232.21     28.09 o 
  -7 -10   3      539.71      494.19     32.81 o 
  -6 -10   3      308.34      273.65     26.90 o 
  -5 -10   3      148.97      175.89     20.77 o 
  -4 -10   3      161.04      176.11     14.57 o 
  -3 -10   3      906.45      981.23     26.04 o 
  -2 -10   3      278.86      319.77     16.23 o 
  -1 -10   3      684.11      734.66     22.65 o 
   0 -10   3     4658.76     4886.58     49.50 o 
   1 -10   3     1052.08     1124.46     21.21 o 
   2 -10   3      542.43      489.41     28.46 o 
   3 -10   3       41.33       40.13      6.70 o 
   4 -10   3      936.25      937.63     24.34 o 
   5 -10   3      460.36      388.32     30.14 o 
   6 -10   3      189.63      207.14     25.69 o 
   7 -10   3      324.26      323.30     30.11 o 
   8 -10   3      394.18      421.18     34.28 o 
   9 -10   3     1264.02     1287.81     55.69 o 
  10 -10   3      112.11       78.42     23.32 o 
  11 -10   3      613.92      501.12     40.77 o 
  12 -10   3      146.74      150.69     28.87 o 
  13 -10   3       69.22      111.03     29.37 o 
 -12  -9   3       25.89       -5.44     21.15 o 
 -11  -9   3      150.97      173.83     28.68 o 
 -10  -9   3       47.61       47.34     21.40 o 
  -9  -9   3      383.82      335.69     30.63 o 
  -8  -9   3      231.33      259.21     27.22 o 
  -7  -9   3      455.63      422.05     29.52 o 
  -6  -9   3      251.77      283.75     25.32 o 
  -5  -9   3      328.99      323.40     15.01 o 
  -4  -9   3      268.35      224.52     13.41 o 
  -3  -9   3       48.01       56.79      9.48 o 
  -2  -9   3      898.62      903.24     38.25 o 
  -1  -9   3     2703.29     2843.84     42.18 o 
   0  -9   3      681.00      631.79     15.97 o 
   1  -9   3     1686.55     1695.72     24.78 o 
   2  -9   3      792.38      869.84     17.52 o 
   3  -9   3     1599.76     1445.54     29.00 o 
   4  -9   3      311.51      322.58     11.77 o 
   5  -9   3     1193.97     1177.81     51.40 o 
   6  -9   3     1177.53     1289.60     29.07 o 
   7  -9   3      954.00     1018.30     45.05 o 
   8  -9   3      527.06      541.26     36.59 o 
   9  -9   3        4.47        1.16     17.35 o 
  10  -9   3      768.24      740.65     43.92 o 
  11  -9   3       86.16      145.59     28.97 o 
  12  -9   3       72.55       80.34     24.15 o 
  13  -9   3      105.90      119.99     27.55 o 
 -13  -8   3        3.80       -4.33     21.58 o 
 -12  -8   3      105.89       91.34     26.39 o 
 -11  -8   3       76.61       79.51     25.21 o 
 -10  -8   3      575.65      547.13     36.61 o 
  -9  -8   3       16.62       15.02     16.08 o 
  -8  -8   3       53.40       51.44     18.45 o 
  -7  -8   3      271.51      299.98     26.77 o 
  -6  -8   3        6.26        1.54     11.11 o 
  -5  -8   3     2520.97     2653.84     38.20 o 
  -4  -8   3       15.45       10.30      6.95 o 
  -3  -8   3     2662.71     2836.25     56.43 o 
  -2  -8   3     1057.14      997.37     23.11 o 
  -1  -8   3     1103.71     1180.21     27.83 o 
   0  -8   3      479.69      381.33     11.88 o 
   1  -8   3     3460.12     3720.23     38.84 o 
   2  -8   3      979.98     1000.32     17.45 o 
   3  -8   3      346.80      355.09     12.39 o 
   4  -8   3     2454.12     2571.85     38.36 o 
   5  -8   3       30.01        8.04      5.14 o 
   6  -8   3     1031.24     1043.56     19.96 o 
   7  -8   3     1927.63     1833.28     51.03 o 
   8  -8   3       89.18       65.71     19.91 o 
   9  -8   3      873.78      972.72     47.94 o 
  10  -8   3      567.85      517.37     37.10 o 
  11  -8   3      393.95      359.91     33.31 o 
  12  -8   3       19.68       -2.23     17.50 o 
  13  -8   3       24.01       -0.64     18.93 o 
 -13  -7   3      347.06      373.06     36.79 o 
 -12  -7   3      148.05      167.84     28.98 o 
 -11  -7   3       77.84       95.04     23.01 o 
 -10  -7   3       41.01       30.71     19.60 o 
  -9  -7   3      176.81      180.14     24.11 o 
  -8  -7   3      341.37      338.49     27.55 o 
  -7  -7   3      655.11      644.03     32.58 o 
  -6  -7   3       52.93       32.51     12.88 o 
  -5  -7   3     2790.29     2751.02     77.25 o 
  -4  -7   3      900.85     1085.56     22.59 o 
  -3  -7   3      282.51      273.70     17.70 o 
  -2  -7   3    18801.59    18975.29    155.86 o 
  -1  -7   3     2144.79     2335.01     33.55 o 
   0  -7   3     2148.36     2137.63     30.99 o 
   1  -7   3    15545.80    16076.65    116.78 o 
   2  -7   3     2111.60     2026.44     39.31 o 
   3  -7   3     2294.83     2416.56     27.12 o 
   4  -7   3      570.94      580.74     14.25 o 
   5  -7   3      258.83      282.05     12.25 o 
   6  -7   3      537.89      543.61     14.54 o 
   7  -7   3     1060.03     1065.20     20.96 o 
   8  -7   3      243.46      234.83     17.29 o 
   9  -7   3      280.62      293.66     19.02 o 
  10  -7   3      379.19      400.78     32.81 o 
  11  -7   3       81.49       84.46     23.55 o 
  12  -7   3      300.87      224.52     30.39 o 
  13  -7   3       61.84       87.57     25.75 o 
 -14  -6   3        9.75      -14.72     22.26 o 
 -13  -6   3      292.41      321.35     35.87 o 
 -12  -6   3       14.41       35.47     20.71 o 
 -11  -6   3       71.67       28.96     18.87 o 
 -10  -6   3      204.50      283.94     28.70 o 
  -9  -6   3       12.45        1.13     14.36 o 
  -8  -6   3     3826.01     3820.97     80.87 o 
  -7  -6   3      226.61      197.93     22.03 o 
  -6  -6   3      577.23      502.99     21.27 o 
  -5  -6   3     4221.96     4211.79     46.23 o 
  -4  -6   3       60.26       75.89      7.55 o 
  -3  -6   3     5762.04     5940.57     59.58 o 
  -2  -6   3      392.24      426.90     18.45 o 
  -1  -6   3     1177.78     1195.83     21.03 o 
   0  -6   3     1740.17     1885.86     21.99 o 
   1  -6   3     8031.83     8253.70     61.19 o 
   2  -6   3      392.02      370.23      9.47 o 
   3  -6   3       56.12       91.93      9.22 o 
   4  -6   3     1834.98     1498.45     20.36 o 
   5  -6   3      102.38      123.76      7.70 o 
   6  -6   3     2137.62     2123.08     27.93 o 
   7  -6   3       24.35       30.78      6.44 o 
   8  -6   3        2.96        5.01      6.52 o 
   9  -6   3       74.62       78.44      9.71 o 
  10  -6   3      378.42      366.20     31.07 o 
  11  -6   3      304.06      279.20     30.98 o 
  12  -6   3       93.07       72.79     22.13 o 
  13  -6   3      247.60      217.99     31.40 o 
 -14  -5   3      153.95      151.22     29.57 o 
 -13  -5   3        3.90       17.75     21.19 o 
 -12  -5   3      189.76      109.42     24.84 o 
 -11  -5   3      483.34      404.94     32.07 o 
 -10  -5   3      141.52      167.47     24.92 o 
  -9  -5   3     1036.05     1077.79     42.44 o 
  -8  -5   3      165.87      177.58     20.76 o 
  -7  -5   3     2203.58     2301.84     55.89 o 
  -6  -5   3     1632.65     1709.50     23.69 o 
  -5  -5   3     6506.10     6975.27     64.48 o 
  -4  -5   3     2509.45     2488.88     31.07 o 
  -3  -5   3      252.78      252.55      9.87 o 
  -2  -5   3     3362.58     2993.93     34.26 o 
  -1  -5   3       85.18      144.63      6.69 o 
   0  -5   3     3458.74     3957.85     33.72 o 
   1  -5   3       26.41       55.68      4.18 o 
   2  -5   3      276.35      264.68      7.60 o 
   3  -5   3     4285.76     4373.38     37.53 o 
   4  -5   3        2.24        1.46      3.80 o 
   5  -5   3     2685.50     2738.65     30.35 o 
   6  -5   3      391.70      407.99     12.61 o 
   7  -5   3      749.30      783.64     17.62 o 
   8  -5   3      800.75      777.78     18.93 o 
   9  -5   3       10.79       17.74      7.66 o 
  10  -5   3     2524.51     2466.38     46.01 o 
  11  -5   3      231.88      301.28     22.61 o 
  12  -5   3      832.42      850.55     43.92 o 
 -15  -4   3      168.27      171.45     30.92 o 
 -14  -4   3       56.22       18.75     22.01 o 
 -13  -4   3      584.37      588.55     39.66 o 
 -12  -4   3      430.01      434.58     34.37 o 
 -11  -4   3       81.03       73.03     20.40 o 
 -10  -4   3      718.62      711.21     36.44 o 
  -9  -4   3      300.51      269.25     23.86 o 
  -8  -4   3     3052.14     2845.91     64.53 o 
  -7  -4   3       27.14       12.07     11.61 o 
  -6  -4   3     1413.44     1446.30     19.60 o 
  -5  -4   3      659.65      685.45     19.97 o 
  -4  -4   3     5377.49     5145.00     81.25 o 
  -3  -4   3     9913.47    10619.93     87.82 o 
  -2  -4   3     1934.75     2081.65     24.92 o 
  -1  -4   3    12178.91    12022.26     79.67 o 
   0  -4   3       99.09      139.43      8.02 o 
   1  -4   3     6173.14     6346.12     64.25 o 
   2  -4   3    14632.59    13785.34    144.82 o 
   3  -4   3       48.80       54.98      4.57 o 
   4  -4   3     1972.98     1864.54     22.26 o 
   5  -4   3       32.56       55.45      5.91 o 
   6  -4   3     3039.55     2977.71     33.74 o 
   7  -4   3       36.52       74.47      7.94 o 
   8  -4   3      360.72      383.34     14.53 o 
   9  -4   3      276.67      268.67     16.44 o 
  10  -4   3      442.98      438.41     21.68 o 
  11  -4   3     2644.67     2739.23     50.20 o 
  12  -4   3       13.35        2.60     11.72 o 
 -15  -3   3        5.67      -27.29     18.19 o 
 -14  -3   3      269.63      263.86     33.01 o 
 -13  -3   3        6.85       -2.61     17.20 o 
 -12  -3   3      291.73      305.97     31.73 o 
 -11  -3   3      940.78      964.83     42.97 o 
 -10  -3   3      508.77      448.11     29.68 o 
  -9  -3   3      532.11      456.47     27.58 o 
  -8  -3   3      646.88      666.67     30.28 o 
  -7  -3   3     7813.11     7506.38    112.08 o 
  -6  -3   3      139.25      135.99     14.90 o 
  -5  -3   3     9312.31     8838.00    116.67 o 
  -4  -3   3    12894.82    12394.08    147.73 o 
  -3  -3   3     5382.55     5628.88     49.99 o 
  -2  -3   3    11794.17    12322.16    147.05 o 
  -1  -3   3     1699.26     1667.59     16.46 o 
   0  -3   3      281.28      413.41     14.13 o 
   1  -3   3     1820.23     1724.61     23.57 o 
   2  -3   3     1123.26     1240.12     17.15 o 
   3  -3   3      157.71      127.81      6.33 o 
   4  -3   3     1946.70     2042.06     33.18 o 
   5  -3   3     2330.06     2124.55     28.41 o 
   6  -3   3      165.83      253.23     10.93 o 
   7  -3   3     7935.34     7887.52     67.18 o 
   8  -3   3     1667.61     1656.03     27.15 o 
   9  -3   3      123.22      186.88     35.00 o 
  10  -3   3     2621.01     2596.01     47.42 o 
  11  -3   3       42.46       42.37     12.62 o 
  12  -3   3      378.81      310.30     30.92 o 
  13  -3   3      220.97      203.69     27.39 o 
 -15  -2   3      206.70      251.15     34.16 o 
 -14  -2   3       42.36        3.28     20.69 o 
 -13  -2   3      621.43      598.00     38.85 o 
 -12  -2   3        3.39      -18.96     12.64 o 
 -11  -2   3      628.08      644.45     36.09 o 
 -10  -2   3      919.38      856.46     38.54 o 
  -9  -2   3     1566.06     1563.85     47.06 o 
  -8  -2   3     1547.34     1425.80     42.26 o 
  -7  -2   3      930.66      947.72     32.49 o 
  -6  -2   3     7659.65     8100.51    111.98 o 
  -5  -2   3      996.33     1111.28     29.81 o 
  -4  -2   3     5736.22     6196.21     83.16 o 
  -3  -2   3    13432.02    13543.84    152.94 o 
  -2  -2   3     8365.84     8222.38     66.45 o 
  -1  -2   3      167.26       75.67      5.21 o 
   0  -2   3     4871.95     4386.71     41.65 o 
   1  -2   3    23213.10    24156.87    438.38 o 
   2  -2   3       16.78       76.21      8.49 o 
   3  -2   3     1326.54     1380.38     17.11 o 
   4  -2   3    11570.45    11102.96    116.10 o 
   5  -2   3        3.20       13.53      8.17 o 
   6  -2   3     7006.79     7259.73     60.98 o 
   7  -2   3     4552.48     4763.99     47.81 o 
   8  -2   3      266.47      275.32     15.93 o 
   9  -2   3      647.06      673.15     22.43 o 
  10  -2   3       31.52       19.00     10.54 o 
  11  -2   3      583.91      654.37     25.91 o 
  12  -2   3        7.62       -5.07     17.73 o 
  13  -2   3       62.47       48.64     23.42 o 
  14  -2   3        1.04      -22.18     18.24 o 
 -16  -1   3       76.90       71.03     26.81 o 
 -15  -1   3        3.16       11.91     20.62 o 
 -14  -1   3      808.16      769.98     44.82 o 
 -13  -1   3       11.93       15.40     19.19 o 
 -12  -1   3      423.56      418.65     33.34 o 
 -11  -1   3      113.09       74.58     18.37 o 
 -10  -1   3     2053.89     1944.01     55.27 o 
  -9  -1   3      803.40      818.53     34.16 o 
  -8  -1   3       25.11       31.55      7.06 o 
  -7  -1   3     4187.57     4525.42    135.91 o 
  -6  -1   3       25.45       64.35     10.98 o 
  -5  -1   3    15786.60    15330.23    179.46 o 
  -4  -1   3     2763.69     2748.79     45.99 o 
  -3  -1   3     5889.01     5712.96     73.30 o 
  -2  -1   3      282.20      189.02      6.58 o 
  -1  -1   3      242.41      306.98      7.52 o 
   0  -1   3     1629.79     1748.28     24.41 o 
   1  -1   3     3153.05     3005.73     27.22 o 
   2  -1   3     3174.19     3364.10     28.73 o 
   3  -1   3     7811.74     8619.03     62.02 o 
   4  -1   3     3765.57     3586.32     34.16 o 
   5  -1   3     2102.61     2070.08     25.76 o 
   6  -1   3     2470.60     2732.18     32.39 o 
   7  -1   3     1436.07     1422.57     57.33 o 
   8  -1   3       42.56       52.60     10.17 o 
   9  -1   3        2.84       -6.91     10.77 o 
  10  -1   3       47.66       44.35     11.80 o 
  11  -1   3      302.19      369.88     21.43 o 
  12  -1   3      639.74      653.30     40.06 o 
  13  -1   3      177.07       79.45     23.89 o 
  14  -1   3      258.73      216.03     31.16 o 
 -16   0   3       81.82       90.75     27.46 o 
 -15   0   3      147.34      114.87     26.57 o 
 -14   0   3        2.52       15.64     19.05 o 
 -13   0   3      680.79      655.99     39.46 o 
 -12   0   3        0.09      -19.64     14.11 o 
 -11   0   3     1529.16     1385.14     49.31 o 
 -10   0   3      130.05      129.38     19.85 o 
  -9   0   3      780.35      751.73     33.14 o 
  -8   0   3     2156.36     2037.34     28.90 o 
  -7   0   3        0.31        6.41      4.09 o 
  -6   0   3     7740.79     7920.50     92.98 o 
  -5   0   3     2138.56     2482.93     45.93 o 
  -4   0   3     5069.66     5260.42     72.43 o 
  -3   0   3     1044.06     1222.77     25.62 o 
  -2   0   3      375.40      394.00      6.51 o 
  -1   0   3    13017.46    13664.67     89.61 o 
   0   0   3     3664.72     3680.34     28.34 o 
   1   0   3      413.75      198.49      6.15 o 
   2   0   3       54.69       47.98     10.81 o 
   3   0   3     3533.93     3176.06     30.08 o 
   4   0   3     4541.38     4043.41     37.49 o 
   5   0   3     3267.00     3293.10     37.57 o 
   6   0   3     2813.85     2478.02     36.83 o 
   7   0   3      692.30      587.56     25.01 o 
   8   0   3     1112.10     1108.35     26.47 o 
   9   0   3      202.21      219.82     15.66 o 
  10   0   3      551.44      527.81     47.20 o 
  11   0   3      546.65      599.23     35.77 o 
  12   0   3      202.45      232.45     29.66 o 
  13   0   3      433.08      370.30     35.92 o 
  14   0   3       88.02       47.51     23.59 o 
 -16   1   3        5.34      -17.87     20.39 o 
 -15   1   3       54.00       43.59     22.20 o 
 -14   1   3      290.80      304.32     33.31 o 
 -13   1   3      421.24      438.41     34.21 o 
 -12   1   3      642.02      583.54     35.26 o 
 -11   1   3      209.26      189.87     23.98 o 
 -10   1   3     2771.26     2871.83     67.77 o 
  -9   1   3      257.43      280.00     13.93 o 
  -8   1   3      367.79      373.00     29.33 o 
  -7   1   3     3607.34     3450.23     45.77 o 
  -6   1   3        9.58       20.23      5.32 o 
  -5   1   3     9657.09     9443.24    119.92 o 
  -4   1   3      326.82      389.30     10.98 o 
  -3   1   3      973.14     1039.28     15.45 o 
  -2   1   3      518.51      869.03     10.53 o 
  -1   1   3      124.05       54.50      6.93 o 
   0   1   3    14295.32    14609.56    141.87 o 
   1   1   3     3078.82     2836.13     25.63 o 
   2   1   3    11927.97    13476.48    132.72 o 
   3   1   3      407.78      410.40     15.88 o 
   4   1   3     3942.66     4281.45     39.71 o 
   5   1   3     2823.44     2837.08     96.18 o 
   6   1   3     1020.94     1029.65     23.20 o 
   7   1   3     1307.23     1377.06     28.25 o 
   8   1   3      214.34      229.91     15.09 o 
   9   1   3      186.17      137.02     16.46 o 
  10   1   3      144.75      140.32     14.97 o 
  11   1   3      132.80      117.47     23.57 o 
  12   1   3      494.37      525.81     36.45 o 
  13   1   3       19.62       -9.20     17.82 o 
 -16   2   3      114.98      111.43     27.00 o 
 -15   2   3      124.08      137.68     28.17 o 
 -14   2   3       29.73       36.08     22.44 o 
 -13   2   3      439.08      347.78     32.26 o 
 -12   2   3      192.65      138.39     24.48 o 
 -11   2   3     2546.75     2688.90     69.08 o 
 -10   2   3      291.64      262.12     14.42 o 
  -9   2   3     1766.66     1755.17     30.74 o 
  -8   2   3     1719.75     1659.40     28.63 o 
  -7   2   3      180.75      266.66     11.94 o 
  -6   2   3     1836.60     1800.74     26.88 o 
  -5   2   3     3363.38     2845.01     34.09 o 
  -4   2   3     7593.79     6998.53    161.87 o 
  -3   2   3      322.38      341.94      7.13 o 
  -2   2   3      542.80      613.51     11.71 o 
  -1   2   3     4049.77     4832.30     41.81 o 
   0   2   3    10262.53    10644.46     71.43 o 
   1   2   3     3001.28     3382.18     30.27 o 
   2   2   3     8459.91     8505.52     62.57 o 
   3   2   3     9082.34     8366.79     63.90 o 
   4   2   3      637.18      644.32     22.23 o 
   5   2   3     1626.25     1428.44     26.43 o 
   6   2   3      727.24      698.47     19.72 o 
   7   2   3      446.69      445.90     18.15 o 
   8   2   3     2689.36     2854.69     44.94 o 
   9   2   3      211.33      198.09     26.01 o 
  10   2   3      496.80      497.15     33.40 o 
  11   2   3      317.36      350.00     30.61 o 
  12   2   3        0.78      -10.95     17.70 o 
  13   2   3      330.20      378.95     36.68 o 
 -16   3   3       19.18        7.64     21.68 o 
 -15   3   3      163.21      136.86     27.23 o 
 -14   3   3      411.44      374.97     33.93 o 
 -13   3   3      827.63      725.65     41.17 o 
 -12   3   3      648.94      688.53     38.41 o 
 -11   3   3       17.67       -7.52     14.38 o 
 -10   3   3     3812.82     3618.99     50.67 o 
  -9   3   3        7.13        9.08      7.17 o 
  -8   3   3      138.13      144.26     11.10 o 
  -7   3   3     6449.58     6321.72     65.90 o 
  -6   3   3     3868.97     3895.01     52.86 o 
  -5   3   3    17728.60    16819.66    303.46 o 
  -4   3   3      255.11      310.08     11.02 o 
  -3   3   3    33604.53    31699.19    286.08 o 
  -2   3   3     1407.14     1383.45     17.84 o 
  -1   3   3     1715.96     1637.61     21.66 o 
   0   3   3    75183.63    74853.75    589.52 o 
   1   3   3       25.31       34.76      6.98 o 
   2   3   3      952.23     1021.20     19.83 o 
   3   3   3      173.46      108.83     10.34 o 
   4   3   3     1376.20     1510.80     26.92 o 
   5   3   3     2337.97     2291.47     55.80 o 
   6   3   3      399.89      395.73     24.94 o 
   7   3   3     3124.90     3074.80     45.40 o 
   8   3   3      633.77      603.05     22.03 o 
   9   3   3      850.28      842.12     30.06 o 
  10   3   3      508.55      504.76     34.40 o 
  11   3   3       37.60       86.72     22.70 o 
  12   3   3      172.58      197.19     28.88 o 
  13   3   3        6.25       24.41     21.43 o 
 -16   4   3      172.31      253.50     35.20 o 
 -15   4   3        3.59      -12.92     18.77 o 
 -14   4   3      125.03      122.16     25.59 o 
 -13   4   3      422.88      475.06     35.46 o 
 -12   4   3     1722.06     1652.93     56.88 o 
 -11   4   3     1349.07     1362.90     31.95 o 
 -10   4   3      240.25      246.18     15.61 o 
  -9   4   3      913.28      869.81     31.62 o 
  -8   4   3      103.52      129.95     18.29 o 
  -7   4   3      796.47      746.81     19.98 o 
  -6   4   3     1618.12     1590.97     28.03 o 
  -5   4   3      177.09      185.65     10.81 o 
  -4   4   3     7161.97     7163.65     69.86 o 
  -3   4   3     1212.95     1170.55     36.46 o 
  -2   4   3     8600.49     8945.60     81.53 o 
  -1   4   3       30.55       33.51      6.77 o 
   0   4   3    19137.54    19038.72    220.72 o 
   1   4   3     2390.91     2670.92     35.22 o 
   2   4   3      177.67      199.74     10.58 o 
   3   4   3      535.60      436.24     17.17 o 
   4   4   3     1810.55     1970.91     32.35 o 
   5   4   3     2163.72     2183.90     46.35 o 
   6   4   3     2234.29     2100.61     52.79 o 
   7   4   3       77.47       79.57     10.87 o 
   8   4   3      594.96      677.43     23.03 o 
   9   4   3      131.28      160.25     24.57 o 
  10   4   3      360.52      418.00     33.66 o 
  11   4   3      185.72      195.62     27.71 o 
  12   4   3        6.06      -12.50     17.40 o 
  13   4   3       86.30       80.13     25.42 o 
 -16   5   3       13.31       10.34     21.65 o 
 -15   5   3      264.38      249.51     32.76 o 
 -14   5   3      322.89      354.12     33.78 o 
 -13   5   3      335.78      389.20     32.99 o 
 -12   5   3      106.52       85.34     20.70 o 
 -11   5   3      697.18      639.37     40.95 o 
 -10   5   3     1531.79     1580.39     34.02 o 
  -9   5   3        2.85       -2.34      7.83 o 
  -8   5   3     1177.87     1032.11     25.46 o 
  -7   5   3     4938.39     5053.53     60.30 o 
  -6   5   3        8.10       53.28      8.73 o 
  -5   5   3     2309.80     2350.71     35.76 o 
  -4   5   3      545.87      641.44     29.83 o 
  -3   5   3     4471.13     4683.12    116.05 o 
  -2   5   3      105.53       90.79      8.19 o 
  -1   5   3     1063.30      795.48     18.67 o 
   0   5   3     9864.35     9909.35    127.66 o 
   1   5   3      187.38      107.16      9.15 o 
   2   5   3     2086.55     1921.71     31.37 o 
   3   5   3     1404.08     1384.01     27.09 o 
   4   5   3     3753.25     3847.32     49.99 o 
   5   5   3      503.52      506.55     21.39 o 
   6   5   3      462.72      409.56     17.57 o 
   7   5   3      797.12      810.45     27.74 o 
   8   5   3      123.88      128.79     14.19 o 
   9   5   3     2261.44     2267.55     68.72 o 
  10   5   3       75.91       89.75     23.48 o 
  11   5   3      402.45      477.41     39.10 o 
  12   5   3       74.66       58.68     24.82 o 
 -16   6   3      303.47      248.84     36.26 o 
 -15   6   3        0.36      -24.33     18.57 o 
 -14   6   3      624.73      596.58     40.61 o 
 -13   6   3      461.72      465.29     36.49 o 
 -12   6   3      233.71      236.88     19.56 o 
 -11   6   3      226.85      226.99     17.26 o 
 -10   6   3       25.30       27.84      9.58 o 
  -9   6   3      829.33      771.31     23.78 o 
  -8   6   3      696.07      754.91     28.14 o 
  -7   6   3     1352.21     1401.84     50.22 o 
  -6   6   3     3739.48     3959.65     52.36 o 
  -5   6   3      438.40      562.27     18.27 o 
  -4   6   3     5560.64     5169.73     98.88 o 
  -3   6   3       22.51       41.03      7.30 o 
  -2   6   3     4249.47     4176.20     82.05 o 
  -1   6   3      603.73      555.77     16.97 o 
   0   6   3     5922.46     5958.40     65.00 o 
   1   6   3    12297.87    13010.46    117.37 o 
   2   6   3     4382.41     4312.72     53.63 o 
   3   6   3      577.06      526.21     18.17 o 
   4   6   3      962.39     1003.51     24.78 o 
   5   6   3     1869.54     1850.55     49.37 o 
   6   6   3      860.16      956.54     25.51 o 
   7   6   3      392.57      425.96     19.88 o 
   8   6   3      450.08      431.69     34.47 o 
   9   6   3       62.12       45.13     20.27 o 
  10   6   3      391.74      338.58     32.86 o 
  11   6   3       57.25       51.05     23.96 o 
  12   6   3      208.50      183.07     32.78 o 
 -15   7   3       89.67      132.36     27.76 o 
 -14   7   3       22.00        6.72     17.90 o 
 -13   7   3      158.85      138.68     25.00 o 
 -12   7   3      427.65      441.24     26.39 o 
 -11   7   3      168.60      189.45     16.91 o 
 -10   7   3       65.77       78.47     12.12 o 
  -9   7   3        6.90       -6.89      7.29 o 
  -8   7   3     2238.54     2196.49     40.36 o 
  -7   7   3      146.71      138.53     12.69 o 
  -6   7   3      389.23      400.23     33.05 o 
  -5   7   3      280.30      261.18     14.73 o 
  -4   7   3     3121.34     3241.20     46.73 o 
  -3   7   3     1590.78     1554.01     30.40 o 
  -2   7   3      240.75      237.00     13.48 o 
  -1   7   3     3035.94     2931.89     62.54 o 
   0   7   3        2.18      -16.94     12.57 o 
   1   7   3     6954.94     7087.64     76.99 o 
   2   7   3     3381.13     3460.83     64.44 o 
   3   7   3        0.57       -9.36      6.24 o 
   4   7   3      643.52      638.57     20.77 o 
   5   7   3      483.68      498.90     34.02 o 
   6   7   3     1993.90     2037.26     50.21 o 
   7   7   3      432.56      450.26     20.76 o 
   8   7   3      257.55      276.08     30.88 o 
   9   7   3      214.08      276.17     32.16 o 
  10   7   3       12.22      -13.37     19.50 o 
  11   7   3      438.95      466.52     40.06 o 
 -15   8   3        6.63       -1.55     20.46 o 
 -14   8   3      260.74      250.97     32.44 o 
 -13   8   3       33.79       64.44     14.89 o 
 -12   8   3       37.11       46.02     13.69 o 
 -11   8   3      309.69      278.47     20.03 o 
 -10   8   3      445.05      435.08     21.74 o 
  -9   8   3     1045.49     1065.25     30.00 o 
  -8   8   3       75.87       99.59     12.77 o 
  -7   8   3     3493.84     3538.76     69.68 o 
  -6   8   3     3454.46     3381.79    111.90 o 
  -5   8   3      317.65      365.90     20.52 o 
  -4   8   3     1533.04     1557.10     32.59 o 
  -3   8   3      182.22      178.35     13.90 o 
  -2   8   3     2739.65     2807.29     55.33 o 
  -1   8   3     1670.63     1741.55     49.86 o 
   0   8   3      578.47      462.16     22.32 o 
   1   8   3       42.98       55.82     10.31 o 
   2   8   3     2482.93     2594.11     53.65 o 
   3   8   3      424.24      411.49     18.18 o 
   4   8   3      122.70       89.68     24.33 o 
   5   8   3     2016.23     1960.58     38.90 o 
   6   8   3       78.07       96.88     16.82 o 
   7   8   3     1367.22     1355.42     55.04 o 
   8   8   3      106.07      123.34     24.94 o 
   9   8   3       30.50       17.21     19.87 o 
  10   8   3      413.48      391.38     38.45 o 
  11   8   3       32.48       27.00     23.86 o 
 -15   9   3      118.01      156.49     29.98 o 
 -14   9   3        6.32        3.00     18.91 o 
 -13   9   3      648.57      634.48     38.91 o 
 -12   9   3      437.97      402.82     23.58 o 
 -11   9   3      220.59      191.80     21.21 o 
 -10   9   3      571.47      558.55     25.25 o 
  -9   9   3        2.12      -12.66     15.02 o 
  -8   9   3     1483.45     1430.01     34.82 o 
  -7   9   3       27.81       32.43     10.07 o 
  -6   9   3     2134.33     2193.49     42.26 o 
  -5   9   3     1178.85     1238.55     37.15 o 
  -4   9   3      334.65      315.02     18.31 o 
  -3   9   3     5961.40     5728.43    135.78 o 
  -2   9   3      116.49      116.49     13.74 o 
  -1   9   3     1446.40     1446.08     47.37 o 
   0   9   3       37.51       34.62      9.63 o 
   1   9   3      942.87      926.96     45.41 o 
   2   9   3      950.30      942.20     27.18 o 
   3   9   3     1248.07     1229.73     34.58 o 
   4   9   3     1390.72     1412.33     33.50 o 
   5   9   3       59.69       44.08     11.36 o 
   6   9   3      453.71      443.82     27.82 o 
   7   9   3      204.37      159.11     27.25 o 
   8   9   3       37.13       16.08     19.70 o 
   9   9   3       25.76       31.26     20.70 o 
  10   9   3        6.53       -5.28     20.07 o 
 -14  10   3      291.96      312.62     33.81 o 
 -13  10   3       55.31       70.73     16.66 o 
 -12  10   3      477.93      511.19     26.27 o 
 -11  10   3      848.62      853.12     38.70 o 
 -10  10   3      395.23      405.27     23.80 o 
  -9  10   3      538.83      506.87     35.24 o 
  -8  10   3       29.69       39.53     12.01 o 
  -7  10   3     1328.62     1294.22     33.92 o 
  -6  10   3      417.98      391.51     20.21 o 
  -5  10   3     2387.84     2315.30     44.57 o 
  -4  10   3     1353.12     1336.43     33.43 o 
  -3  10   3      473.44      416.67     20.23 o 
  -2  10   3     2181.18     2111.31     43.98 o 
  -1  10   3       16.56       10.86     12.79 o 
   0  10   3      916.82      867.71     26.54 o 
   1  10   3      175.26      197.19     16.07 o 
   2  10   3     1156.10     1131.11     30.70 o 
   3  10   3      766.14      844.19     27.10 o 
   4  10   3       21.77       23.04     10.69 o 
   5  10   3      323.65      345.92     20.76 o 
   6  10   3       21.43       11.60     14.00 o 
   7  10   3       55.94       65.23     23.41 o 
   8  10   3        7.46        0.16     18.18 o 
   9  10   3      138.23      107.11     26.86 o 
 -14  11   3        0.86      -15.28     12.71 o 
 -13  11   3      434.39      392.51     25.95 o 
 -12  11   3      100.24      138.19     18.38 o 
 -11  11   3      390.68      423.10     25.77 o 
 -10  11   3      866.88      866.87     44.70 o 
  -9  11   3      258.23      295.36     24.97 o 
  -8  11   3      395.19      414.50     28.02 o 
  -7  11   3        0.80       -6.40     12.72 o 
  -6  11   3     1379.53     1320.37     43.71 o 
  -5  11   3      327.20      335.18     19.95 o 
  -4  11   3     1208.02     1147.73     32.60 o 
  -3  11   3      378.96      390.67     36.50 o 
  -2  11   3       71.49       90.43     13.76 o 
  -1  11   3      301.08      309.87     26.67 o 
   0  11   3       11.26        8.12     22.23 o 
   1  11   3      131.34      148.95     16.03 o 
   2  11   3      374.30      316.04     19.98 o 
   3  11   3      728.73      752.95     27.77 o 
   4  11   3      108.05      111.98     15.07 o 
   5  11   3       71.01       79.89     14.39 o 
   7  11   3        1.21        6.45     20.74 o 
   8  11   3      447.46      431.23     38.72 o 
 -13  12   3        2.88        0.28     13.51 o 
 -12  12   3      276.26      293.16     24.41 o 
 -11  12   3      148.03      166.93     19.34 o 
 -10  12   3      362.34      332.69     23.19 o 
  -9  12   3      152.64      138.55     18.28 o 
  -8  12   3       45.54       44.96     13.46 o 
  -7  12   3       92.07       73.86     14.86 o 
  -6  12   3       39.75       33.17     12.32 o 
  -5  12   3     1428.62     1419.65     38.16 o 
  -4  12   3      109.03      103.44     14.64 o 
  -3  12   3      231.94      225.03     18.78 o 
  -2  12   3      619.70      674.30     26.72 o 
  -1  12   3      391.49      371.75     21.23 o 
   0  12   3      690.52      686.16     26.89 o 
   1  12   3       82.00       63.11     18.20 o 
   2  12   3     1495.59     1625.72     40.47 o 
   3  12   3      175.87      246.59     25.82 o 
   4  12   3       81.48      108.30     17.69 o 
   5  12   3      643.20      700.68     29.26 o 
   7  12   3      330.68      336.42     39.14 o 
 -13  13   3       45.07       45.55     24.56 o 
 -12  13   3       57.79       62.31     25.56 o 
 -11  13   3      507.64      556.94     29.32 o 
 -10  13   3      110.75      133.79     19.01 o 
  -9  13   3      487.13      503.01     27.11 o 
  -8  13   3      337.22      371.08     24.21 o 
  -7  13   3      334.31      326.30     22.90 o 
  -6  13   3     1059.21     1071.13     35.36 o 
  -5  13   3      110.54      132.94     17.62 o 
  -4  13   3     1315.53     1308.16     37.89 o 
  -3  13   3       36.62       54.08     14.28 o 
  -2  13   3      591.45      527.71     37.43 o 
  -1  13   3      909.86      907.88     32.12 o 
   0  13   3      276.52      247.62     20.75 o 
   1  13   3     1339.13     1369.82     38.77 o 
   2  13   3      101.75       92.25     16.32 o 
   3  13   3      153.14      140.15     17.88 o 
   4  13   3      364.74      328.27     22.55 o 
   5  13   3       48.49       66.45     24.22 o 
 -12  14   3      188.70      181.18     32.55 o 
 -11  14   3       16.15       11.51     21.85 o 
 -10  14   3      953.02      954.75     36.66 o 
  -9  14   3      253.17      276.26     23.76 o 
  -8  14   3      510.71      531.01     28.07 o 
  -7  14   3       71.56       58.31     16.22 o 
  -6  14   3      192.07      218.04     21.06 o 
  -5  14   3      356.49      300.13     33.12 o 
  -4  14   3        0.80       -8.68     13.13 o 
  -3  14   3      615.76      583.55     30.94 o 
  -2  14   3      105.95       94.67     23.71 o 
  -1  14   3      242.30      248.99     30.61 o 
   0  14   3      197.44      221.82     20.78 o 
   1  14   3       80.97       54.77     14.67 o 
   2  14   3       75.19       82.37     16.00 o 
   3  14   3       51.39       39.77     14.67 o 
   4  14   3       85.60       87.31     21.94 o 
   5  14   3       29.89       11.71     19.61 o 
 -11  15   3      366.50      373.43     42.10 o 
 -10  15   3        2.26        0.92     20.78 o 
  -9  15   3      453.00      483.17     41.49 o 
  -8  15   3       13.30        3.96     17.91 o 
  -7  15   3        0.82      -15.95     10.64 o 
  -6  15   3      299.49      291.23     24.36 o 
  -5  15   3        6.21      -12.80     12.24 o 
  -4  15   3      457.58      492.40     27.21 o 
  -3  15   3        4.02      -10.10     24.53 o 
  -2  15   3       37.57      -22.94     16.10 o 
  -1  15   3      133.45      136.22     18.96 o 
   0  15   3        6.63      -14.24     12.34 o 
   1  15   3      512.55      531.12     39.09 o 
   2  15   3       16.26        4.59     13.25 o 
   3  15   3      155.85      183.03     20.93 o 
   4  15   3        3.77        1.60     19.18 o 
  -9  16   3        8.58      -17.18     19.69 o 
  -8  16   3      182.20      160.20     31.73 o 
  -7  16   3      249.30      241.84     23.53 o 
  -6  16   3      103.35       84.57     27.42 o 
  -5  16   3      358.78      376.01     25.83 o 
  -4  16   3       13.94      -22.34     14.89 o 
  -3  16   3       64.35       95.16     26.07 o 
  -2  16   3        0.19      -13.68     12.33 o 
  -1  16   3      216.64      239.28     22.93 o 
   0  16   3      453.93      455.45     43.21 o 
   1  16   3       50.14       22.22     14.55 o 
   2  16   3       79.45       53.55     16.15 o 
  -6  17   3       19.08        7.62     23.84 o 
  -5  17   3       20.95        9.63     14.43 o 
  -4  17   3       38.60       43.11     17.07 o 
  -3  17   3        7.62       -6.28     18.39 o 
  -2  17   3      178.73      179.31     21.66 o 
  -1  17   3       17.52       19.23     15.49 o 
  -1 -17   4      154.54      158.07     27.72 o 
   0 -17   4        0.40        6.16     17.98 o 
   1 -17   4      234.64      281.26     35.57 o 
   2 -17   4       37.23        9.77     19.30 o 
   3 -17   4      370.83      415.31     42.50 o 
   4 -17   4       55.66       60.21     25.38 o 
   5 -17   4       51.29       25.49     22.81 o 
  -1 -16   4       90.56       78.28     23.63 o 
   0 -16   4      416.50      448.40     36.80 o 
   1 -16   4       17.37       13.94     19.70 o 
   2 -16   4      148.68      151.91     29.20 o 
   3 -16   4        6.55      -20.19     17.53 o 
   4 -16   4      240.34      286.23     36.70 o 
   5 -16   4      512.25      606.58     46.79 o 
   6 -16   4        1.93       18.81     21.49 o 
   7 -16   4      354.63      362.99     41.21 o 
  -3 -15   4      381.85      363.32     34.58 o 
  -2 -15   4      416.34      472.05     36.39 o 
  -1 -15   4      458.08      385.73     33.30 o 
   0 -15   4      213.26      230.87     31.68 o 
   1 -15   4       84.65       34.45     20.13 o 
   2 -15   4      443.33      407.67     36.10 o 
   3 -15   4      439.02      462.06     39.89 o 
   4 -15   4      141.22      179.15     30.05 o 
   5 -15   4      122.41      124.30     27.16 o 
   6 -15   4      631.95      595.00     43.79 o 
   7 -15   4      124.62      105.06     26.81 o 
   8 -15   4       83.28       32.48     22.86 o 
   9 -15   4        4.11       23.47     21.93 o 
  -8 -14   4      137.99      122.94     27.69 o 
  -7 -14   4      158.94      168.24     27.42 o 
  -6 -14   4        1.61        2.64     16.71 o 
  -5 -14   4      830.19      839.78     42.26 o 
  -2 -14   4      147.34      124.83     16.02 o 
  -1 -14   4      282.23      277.85     20.98 o 
   0 -14   4      314.18      300.73     32.96 o 
   1 -14   4       54.22       34.32     18.56 o 
   2 -14   4      257.42      258.47     31.53 o 
   3 -14   4      130.54      136.88     27.92 o 
   4 -14   4      446.03      483.91     37.98 o 
   5 -14   4      219.41      304.22     34.12 o 
   6 -14   4      240.47      234.80     32.67 o 
   7 -14   4      642.12      601.86     44.13 o 
   8 -14   4       31.16       29.81     21.94 o 
   9 -14   4      253.73      285.55     38.65 o 
  10 -14   4       60.21       61.15     27.05 o 
  -9 -13   4      334.26      370.77     38.62 o 
  -8 -13   4      158.87      248.37     32.23 o 
  -7 -13   4       90.55       86.20     21.67 o 
  -6 -13   4      204.23      202.74     26.72 o 
  -5 -13   4       59.58       56.50     20.20 o 
  -4 -13   4     1002.13     1016.15     43.48 o 
  -3 -13   4       19.34      -18.38     12.25 o 
  -2 -13   4      696.42      758.47     27.97 o 
  -1 -13   4      651.49      640.69     25.31 o 
   0 -13   4        9.96       -8.24      9.14 o 
   1 -13   4      233.70      288.16     29.84 o 
   2 -13   4        0.35       -5.22     14.67 o 
   3 -13   4      785.96      787.77     43.01 o 
   4 -13   4      142.20      143.92     26.20 o 
   5 -13   4      272.81      278.28     32.90 o 
   6 -13   4      186.95      195.96     30.34 o 
   7 -13   4      276.55      279.92     34.78 o 
   8 -13   4      871.64      885.86     51.97 o 
   9 -13   4       65.04       72.16     24.53 o 
  10 -13   4      357.33      335.71     39.82 o 
 -10 -12   4      201.41      176.36     31.38 o 
  -9 -12   4        2.68       -8.66     17.80 o 
  -8 -12   4      760.96      745.31     42.41 o 
  -7 -12   4      445.95      488.17     34.22 o 
  -6 -12   4      122.40      109.97     22.67 o 
  -5 -12   4      457.81      456.06     30.41 o 
  -4 -12   4      272.22      255.45     25.02 o 
  -3 -12   4      166.45      147.06     22.86 o 
  -2 -12   4      394.55      395.44     15.91 o 
  -1 -12   4      148.32      167.30     21.52 o 
   0 -12   4      852.84      899.41     29.58 o 
   1 -12   4     1857.41     1866.60     41.14 o 
   2 -12   4      633.43      665.63     23.47 o 
   3 -12   4       15.63       22.33     16.35 o 
   4 -12   4     2707.66     2712.48     77.53 o 
   5 -12   4      552.90      573.53     39.15 o 
   6 -12   4      585.75      574.89     39.67 o 
   7 -12   4     1287.38     1209.27     56.26 o 
   8 -12   4      110.81       92.66     25.99 o 
   9 -12   4      335.42      352.48     37.44 o 
  10 -12   4       33.30        4.10     20.87 o 
  11 -12   4      149.34      144.18     30.32 o 
 -11 -11   4      140.49      166.03     31.81 o 
 -10 -11   4       58.72       29.61     22.03 o 
  -9 -11   4      885.15      987.07     49.68 o 
  -8 -11   4       50.84       67.44     22.52 o 
  -7 -11   4     1298.09     1345.26     50.88 o 
  -6 -11   4      404.66      356.53     28.36 o 
  -5 -11   4       25.54       14.76     14.69 o 
  -4 -11   4      109.98       95.07     19.72 o 
  -3 -11   4       15.28        4.11     11.06 o 
  -2 -11   4      810.26      823.32     24.59 o 
  -1 -11   4      281.38      347.14     14.60 o 
   0 -11   4     1715.07     1685.65     35.11 o 
   1 -11   4     1512.78     1593.26     39.41 o 
   2 -11   4      846.82      856.28     25.05 o 
   3 -11   4     3061.07     2984.05     47.73 o 
   4 -11   4      651.00      614.88     37.29 o 
   5 -11   4      310.23      306.80     29.99 o 
   6 -11   4      398.74      377.38     32.51 o 
   7 -11   4     1363.74     1184.20     53.45 o 
   8 -11   4      652.74      696.89     43.88 o 
   9 -11   4       29.76       22.25     21.85 o 
  10 -11   4      434.44      463.89     40.36 o 
  11 -11   4        2.43       26.99     21.74 o 
  12 -11   4      387.50      354.39     39.84 o 
 -12 -10   4       36.83       60.81     26.42 o 
 -11 -10   4      196.37      206.49     31.09 o 
 -10 -10   4      682.93      680.26     41.93 o 
  -9 -10   4       91.08      112.72     23.75 o 
  -8 -10   4      800.83      871.33     43.46 o 
  -7 -10   4       21.45       42.32     17.96 o 
  -6 -10   4       10.43      -17.87     11.91 o 
  -5 -10   4        3.52       -6.75     10.97 o 
  -4 -10   4        1.01       -1.30      7.16 o 
  -3 -10   4     1883.71     2011.88     52.18 o 
  -2 -10   4      322.28      405.15     17.11 o 
  -1 -10   4     2193.55     2158.81     30.58 o 
   0 -10   4     1654.17     1562.21     25.33 o 
   1 -10   4     1842.72     1917.13     80.68 o 
   2 -10   4     1203.90     1118.83     66.96 o 
   3 -10   4      121.80      139.91     12.57 o 
   4 -10   4     2125.78     2172.69     38.80 o 
   5 -10   4      901.82      850.02     25.42 o 
   6 -10   4      308.04      300.24     28.81 o 
   7 -10   4        1.05       -2.33     15.70 o 
   8 -10   4      744.24      769.00     43.89 o 
   9 -10   4      449.43      367.44     34.24 o 
  10 -10   4       33.80       17.89     20.61 o 
  11 -10   4      423.28      405.44     37.19 o 
  12 -10   4       17.19       10.66     21.21 o 
 -12  -9   4      303.91      287.82     34.89 o 
 -11  -9   4      358.03      384.97     34.24 o 
 -10  -9   4       23.19       26.50     19.12 o 
  -9  -9   4      609.54      638.78     38.94 o 
  -8  -9   4       80.24       80.20     19.75 o 
  -7  -9   4      764.96      764.65     36.77 o 
  -6  -9   4      118.28      131.56     18.89 o 
  -5  -9   4      150.88      120.03     17.61 o 
  -4  -9   4     1002.88     1023.62     39.86 o 
  -3  -9   4      667.26      662.94     19.76 o 
  -2  -9   4     1990.03     2033.28     34.83 o 
  -1  -9   4      282.37      251.76     12.35 o 
   0  -9   4     6371.24     6736.02     58.71 o 
   1  -9   4     2507.28     2739.47     32.30 o 
   2  -9   4      745.11      742.56     21.76 o 
   3  -9   4     3703.95     3664.37     50.62 o 
   4  -9   4      128.17      145.28     12.30 o 
   5  -9   4     4073.98     4010.39     55.20 o 
   6  -9   4      824.82      817.88     24.86 o 
   7  -9   4     1592.95     1628.59     57.79 o 
   8  -9   4      496.38      559.35     38.16 o 
   9  -9   4       52.70       38.26     20.92 o 
  10  -9   4      479.62      402.54     35.62 o 
  11  -9   4       16.35       55.33     22.87 o 
  12  -9   4       63.92       89.18     26.33 o 
  13  -9   4       89.47      142.67     30.90 o 
 -13  -8   4      149.06      112.02     28.30 o 
 -12  -8   4        0.36       -0.58     19.87 o 
 -11  -8   4      207.55      218.33     30.64 o 
 -10  -8   4      259.30      275.89     29.69 o 
  -9  -8   4        0.97      -11.11     13.97 o 
  -8  -8   4      368.54      400.43     28.82 o 
  -7  -8   4       11.57        2.80     12.83 o 
  -6  -8   4     1053.61     1087.93     39.23 o 
  -5  -8   4        4.04        0.83      8.75 o 
  -4  -8   4      558.93      530.26     20.50 o 
  -3  -8   4     3345.20     3377.32     43.94 o 
  -2  -8   4      933.87      974.56     32.68 o 
  -1  -8   4     3620.17     3685.37     48.69 o 
   0  -8   4      398.36      326.66     11.26 o 
   1  -8   4     6926.38     7326.47     59.61 o 
   2  -8   4     4184.47     3753.80     52.52 o 
   3  -8   4      103.60       80.98      7.91 o 
   4  -8   4     1685.63     1735.96     32.67 o 
   5  -8   4        1.02       -4.39     10.09 o 
   6  -8   4     1574.16     1592.13     33.65 o 
   7  -8   4       28.13       27.02      9.76 o 
   8  -8   4      868.41      829.95     27.02 o 
   9  -8   4       27.74        0.59     18.49 o 
  10  -8   4        1.44      -23.43     15.62 o 
  11  -8   4      279.51      372.93     34.42 o 
  12  -8   4       72.88       79.54     24.93 o 
  13  -8   4       92.18      120.74     26.69 o 
 -14  -7   4      338.10      323.05     39.92 o 
 -13  -7   4      268.98      274.45     36.25 o 
 -12  -7   4       35.99       35.54     20.57 o 
 -11  -7   4       69.73       68.39     20.91 o 
 -10  -7   4       16.73      -17.22     14.69 o 
  -9  -7   4      261.73      277.79     27.19 o 
  -8  -7   4       34.47       18.19     14.29 o 
  -7  -7   4     1001.09     1033.91     38.71 o 
  -6  -7   4       34.17       35.22     12.65 o 
  -5  -7   4     3481.19     3735.95     45.11 o 
  -4  -7   4     2550.14     2790.18     37.60 o 
  -3  -7   4      972.43     1097.08     22.14 o 
  -2  -7   4    11048.20    12051.45    105.01 o 
  -1  -7   4      644.77      703.64     14.41 o 
   0  -7   4     3545.41     3816.28     36.38 o 
   1  -7   4     1082.55     1096.86     16.98 o 
   2  -7   4      134.35      272.79     30.62 o 
   3  -7   4     2105.87     2077.71     24.73 o 
   4  -7   4      141.12      143.47      7.93 o 
   5  -7   4     1196.78     1194.84     19.93 o 
   6  -7   4        9.14        0.17      7.32 o 
   7  -7   4      665.46      658.76     22.78 o 
   8  -7   4       23.46       13.46      9.79 o 
   9  -7   4       41.93       24.51     11.85 o 
  10  -7   4      679.11      885.86     46.68 o 
  11  -7   4       37.10       69.83     23.98 o 
  12  -7   4      276.09      259.38     33.45 o 
  13  -7   4       13.41        2.86     19.78 o 
 -14  -6   4       25.64       13.59     21.71 o 
 -13  -6   4      748.41      712.08     44.42 o 
 -12  -6   4        5.18      -25.79     17.19 o 
 -11  -6   4      114.84      120.33     23.96 o 
 -10  -6   4      358.69      342.86     29.19 o 
  -9  -6   4      212.47      173.43     22.89 o 
  -8  -6   4     3913.77     4133.57     83.49 o 
  -7  -6   4      100.03      130.36     17.74 o 
  -6  -6   4     4934.94     5070.51     86.69 o 
  -5  -6   4      586.64      608.70     21.07 o 
  -4  -6   4      363.57      337.12     12.91 o 
  -3  -6   4     5603.70     5804.08     57.90 o 
  -2  -6   4      234.17      220.55     10.84 o 
  -1  -6   4     3447.14     3180.69     40.65 o 
   0  -6   4      610.47      612.98     11.73 o 
   1  -6   4    13755.56    14181.31    144.50 o 
   2  -6   4     1581.86     1620.54     35.58 o 
   3  -6   4       50.76       43.85      5.79 o 
   4  -6   4      791.82      719.80     16.19 o 
   5  -6   4      199.51      177.04     11.71 o 
   6  -6   4     1831.88     1876.85     26.41 o 
   7  -6   4       91.70      125.09     10.96 o 
   8  -6   4      675.37      702.84     24.44 o 
   9  -6   4       48.04       33.10     12.96 o 
  10  -6   4       47.62       27.22     22.70 o 
  11  -6   4      346.40      347.59     32.15 o 
  12  -6   4       15.12      -13.33     18.19 o 
  13  -6   4      150.41      172.25     28.72 o 
 -15  -5   4       94.73       74.09     27.02 o 
 -14  -5   4      116.89      112.11     27.61 o 
 -13  -5   4      213.02      217.28     30.70 o 
 -12  -5   4        1.32      -12.80     16.35 o 
 -11  -5   4      192.09      190.34     26.11 o 
 -10  -5   4      947.38      966.72     42.17 o 
  -9  -5   4     2767.81     2784.32     67.77 o 
  -8  -5   4      217.31      207.24     20.71 o 
  -7  -5   4     1535.91     1562.67     44.26 o 
  -6  -5   4      740.48      746.42     13.83 o 
  -5  -5   4      928.35      919.62     29.79 o 
  -4  -5   4     4438.69     4602.84     47.06 o 
  -3  -5   4      464.43      548.63     13.29 o 
  -2  -5   4     4851.40     5182.38     42.29 o 
  -1  -5   4     1113.68      945.29     13.71 o 
   0  -5   4    18181.09    18684.26    150.43 o 
   1  -5   4      906.39     1280.33     23.24 o 
   2  -5   4     1016.07     1032.09     21.35 o 
   3  -5   4      731.42      745.32     12.75 o 
   4  -5   4        1.12       15.78     10.05 o 
   5  -5   4     1256.68     1139.01     28.53 o 
   6  -5   4        0.41        3.86      5.11 o 
   7  -5   4     1776.42     1723.14     26.84 o 
   8  -5   4      157.07      173.16     11.34 o 
   9  -5   4       74.98       67.12     10.92 o 
  10  -5   4      435.98      458.01     33.24 o 
  11  -5   4       12.61       22.43     17.98 o 
  12  -5   4      582.27      674.75     42.00 o 
 -15  -4   4       55.31        7.66     23.46 o 
 -14  -4   4       58.46       33.00     22.53 o 
 -13  -4   4      748.16      739.23     43.50 o 
 -12  -4   4      403.83      413.00     33.31 o 
 -11  -4   4      578.47      559.02     34.73 o 
 -10  -4   4      258.32      287.12     26.14 o 
  -9  -4   4      272.48      268.74     23.54 o 
  -8  -4   4     3315.72     3483.17     71.69 o 
  -7  -4   4      354.30      385.96     23.57 o 
  -6  -4   4     3825.00     3627.10     66.29 o 
  -5  -4   4        0.26       -9.67      6.95 o 
  -4  -4   4     7131.88     7188.53     66.72 o 
  -3  -4   4     3758.68     3759.83     38.09 o 
  -2  -4   4       68.53      145.04      8.47 o 
  -1  -4   4    18558.19    18012.60    129.67 o 
   0  -4   4      407.29      484.20     13.34 o 
   1  -4   4     4687.99     4740.68     71.75 o 
   2  -4   4      244.57      141.28      9.35 o 
   3  -4   4       27.74       10.98      3.59 o 
   4  -4   4     3477.03     3426.34     33.57 o 
   5  -4   4       54.27       55.26      6.11 o 
   6  -4   4     1137.46     1151.63     25.25 o 
   7  -4   4       18.34       16.25      7.03 o 
   8  -4   4     1052.44     1098.97     25.11 o 
   9  -4   4      222.43      201.30     13.11 o 
  10  -4   4      483.71      462.66     23.09 o 
  11  -4   4     1582.66     1627.11     57.68 o 
  12  -4   4       11.07      -10.95     17.44 o 
 -15  -3   4       24.28       13.08     21.05 o 
 -14  -3   4      459.99      451.92     37.43 o 
 -13  -3   4      390.20      359.05     35.90 o 
 -12  -3   4      970.32     1038.50     46.94 o 
 -11  -3   4      171.15      191.92     25.66 o 
 -10  -3   4     1099.62     1142.01     43.43 o 
  -9  -3   4      831.03      812.03     35.01 o 
  -8  -3   4      720.51      708.42     32.07 o 
  -7  -3   4     6946.79     6804.88    103.97 o 
  -6  -3   4        1.18      -11.42      7.62 o 
  -5  -3   4     5613.23     5572.89     81.82 o 
  -4  -3   4     1904.77     2031.99     38.98 o 
  -3  -3   4     2686.46     2868.14     52.19 o 
  -2  -3   4     2992.39     3227.75     27.34 o 
  -1  -3   4     8403.48     9425.24     80.45 o 
   0  -3   4     7514.24     7399.53     66.89 o 
   1  -3   4      738.13      799.44     16.43 o 
   2  -3   4     2866.28     2995.07     49.91 o 
   3  -3   4     4126.74     4403.13     37.75 o 
   4  -3   4      975.34      929.95     15.85 o 
   5  -3   4     6376.00     6236.94     53.49 o 
   6  -3   4      473.36      464.72     16.45 o 
   7  -3   4     2905.95     2969.21     48.05 o 
   8  -3   4       22.81        2.38      6.87 o 
   9  -3   4      741.52      715.91     24.46 o 
  10  -3   4      434.69      467.19     22.74 o 
  11  -3   4       21.37       34.28     13.37 o 
  12  -3   4      464.59      451.14     24.33 o 
 -16  -2   4      125.43      149.95     31.42 o 
 -15  -2   4      217.91      173.29     29.84 o 
 -14  -2   4      151.91      193.37     31.07 o 
 -13  -2   4      153.10      150.04     26.86 o 
 -12  -2   4        0.62      -19.48     14.45 o 
 -11  -2   4      993.57     1033.62     43.34 o 
 -10  -2   4      257.38      247.53     23.33 o 
  -9  -2   4      134.33      164.54     19.63 o 
  -8  -2   4      466.90      430.25     25.44 o 
  -7  -2   4     2517.38     2481.20     54.28 o 
  -6  -2   4     4334.53     4361.31     72.19 o 
  -5  -2   4       18.21       44.63      8.71 o 
  -4  -2   4    25713.67    26867.20    290.16 o 
  -3  -2   4      249.28      258.83      7.15 o 
  -2  -2   4    14147.44    13706.11     88.03 o 
  -1  -2   4     3938.14     3707.56     47.99 o 
   0  -2   4      269.40      242.70     13.30 o 
   1  -2   4      161.29      147.45      7.92 o 
   2  -2   4      532.61      631.41     10.60 o 
   3  -2   4      980.81     1030.86     15.40 o 
   4  -2   4     1145.15     1084.93     17.43 o 
   5  -2   4      223.86      231.12      9.92 o 
   6  -2   4     7180.70     7290.40     62.59 o 
   7  -2   4      197.95      170.86     13.30 o 
   8  -2   4     1077.81      984.14     24.36 o 
   9  -2   4      445.75      466.99     20.94 o 
  10  -2   4       91.13       93.22     17.91 o 
  11  -2   4      548.62      549.72     24.69 o 
  12  -2   4        4.48      -25.96     17.30 o 
  13  -2   4       58.27       50.04     23.12 o 
 -16  -1   4       53.51       39.60     24.57 o 
 -15  -1   4      150.26      183.81     31.38 o 
 -14  -1   4      362.27      385.59     34.46 o 
 -13  -1   4       76.00       43.30     20.13 o 
 -12  -1   4      107.81      150.68     24.30 o 
 -11  -1   4      170.64      181.17     23.44 o 
 -10  -1   4     1256.60     1253.57     44.17 o 
  -9  -1   4       48.08       40.35     13.71 o 
  -8  -1   4     2175.33     1932.88     49.47 o 
  -7  -1   4     1666.18     1758.90     44.16 o 
  -6  -1   4     2693.16     3013.33     56.41 o 
  -5  -1   4     4961.14     4741.85     71.29 o 
  -4  -1   4     2688.31     3002.88     48.83 o 
  -3  -1   4     8385.22     8510.63     57.97 o 
  -2  -1   4     2484.97     2402.44     21.30 o 
  -1  -1   4      239.57      171.83     11.21 o 
   0  -1   4      560.36      456.07      8.16 o 
   1  -1   4      332.58      265.16      6.80 o 
   2  -1   4     1531.27     1473.01     23.35 o 
   3  -1   4      212.93      251.94      8.50 o 
   4  -1   4     2658.12     2691.79     29.56 o 
   5  -1   4     3171.27     3648.85     37.86 o 
   6  -1   4       52.42       67.67      7.90 o 
   7  -1   4     1394.46     1355.59     24.25 o 
   8  -1   4       32.16       13.93     14.00 o 
   9  -1   4      477.99      453.03     20.32 o 
  10  -1   4       28.87       29.63     11.66 o 
  11  -1   4     1143.84     1083.66     32.61 o 
  12  -1   4      269.51      290.67     32.22 o 
  13  -1   4      199.49      163.96     27.88 o 
 -16   0   4      160.08      195.79     31.56 o 
 -15   0   4       50.65       41.55     22.70 o 
 -14   0   4      150.31      129.83     26.63 o 
 -13   0   4       33.80       10.35     18.53 o 
 -12   0   4      282.74      296.67     30.24 o 
 -11   0   4     1446.34     1449.96     49.99 o 
 -10   0   4       18.81        8.48     12.17 o 
  -9   0   4     2072.59     2000.82     52.42 o 
  -8   0   4       22.13       29.92     11.34 o 
  -7   0   4     5361.80     5519.59     53.55 o 
  -6   0   4     2536.97     2417.16     40.33 o 
  -5   0   4      913.35      861.10     13.61 o 
  -4   0   4    14928.86    14596.19    204.85 o 
  -3   0   4     4568.89     3935.62     30.91 o 
  -2   0   4     1121.67      978.92     12.17 o 
  -1   0   4     2281.33     2356.65     21.44 o 
   0   0   4     1886.59     1945.21     19.52 o 
   1   0   4     5704.57     5129.42     40.42 o 
   2   0   4       48.53       67.28      5.05 o 
   3   0   4     4911.87     4666.14     51.12 o 
   4   0   4       92.01      141.09      7.92 o 
   5   0   4      453.63      460.26     13.59 o 
   6   0   4     3719.45     3657.30     40.47 o 
   7   0   4      171.01      194.61     13.75 o 
   8   0   4     1511.04     1610.88     33.29 o 
   9   0   4        5.55       -8.29      9.09 o 
  10   0   4     1192.94     1186.96     58.84 o 
  11   0   4      168.56      190.63     26.52 o 
  12   0   4      725.24      772.02     44.06 o 
  13   0   4      192.45      198.16     29.47 o 
 -16   1   4       19.61       46.90     24.09 o 
 -15   1   4      186.48      181.00     29.77 o 
 -14   1   4      263.13      304.22     32.96 o 
 -13   1   4      796.10      863.60     43.88 o 
 -12   1   4      370.23      428.42     31.34 o 
 -11   1   4       30.05       28.31     15.96 o 
 -10   1   4     3703.07     3654.68     77.93 o 
  -9   1   4       38.16       38.38      7.07 o 
  -8   1   4     1871.78     1745.98     27.12 o 
  -7   1   4      225.64      142.47      8.91 o 
  -6   1   4     5353.49     5263.09    134.76 o 
  -5   1   4     1722.55     1917.37     25.03 o 
  -4   1   4      375.49      366.89      8.01 o 
  -3   1   4    14690.43    15634.74     99.52 o 
  -2   1   4    14099.97    13782.79    108.26 o 
  -1   1   4    10585.43    10292.68     68.90 o 
   0   1   4     2246.39     2504.66     23.92 o 
   1   1   4      979.81      900.91     13.89 o 
   2   1   4     1699.10     1881.94     22.41 o 
   3   1   4      438.43      487.12     12.00 o 
   4   1   4     2728.51     2910.39     32.34 o 
   5   1   4      478.65      376.35     12.70 o 
   6   1   4      153.04      136.78     11.53 o 
   7   1   4     4068.52     4019.28    137.20 o 
   8   1   4      184.53      165.49     14.72 o 
   9   1   4     1322.86     1358.03     32.99 o 
  10   1   4       47.99       37.40     12.65 o 
  11   1   4      361.62      323.25     32.59 o 
  12   1   4      164.02      144.81     27.83 o 
  13   1   4      152.86      137.88     26.96 o 
 -16   2   4      182.45      188.18     30.79 o 
 -15   2   4       14.58      -10.37     18.66 o 
 -14   2   4      219.32      201.89     30.22 o 
 -13   2   4      313.25      303.87     31.96 o 
 -12   2   4      225.84      178.40     24.69 o 
 -11   2   4     1171.02     1185.55     45.49 o 
 -10   2   4      807.83      789.90     36.19 o 
  -9   2   4     2085.82     2260.67     34.94 o 
  -8   2   4       74.52       67.32      8.01 o 
  -7   2   4     5204.27     4680.88     51.50 o 
  -6   2   4     2101.82     2440.78     32.37 o 
  -5   2   4      102.31      141.77      8.44 o 
  -4   2   4      214.62      235.41      8.36 o 
  -3   2   4     8270.84     7950.00     72.72 o 
  -2   2   4      126.89      159.65     10.01 o 
  -1   2   4     7891.53     7816.59     55.74 o 
   0   2   4     3394.48     2963.37     27.91 o 
   1   2   4      405.55      407.61     12.33 o 
   2   2   4     8913.88     8707.14     65.76 o 
   3   2   4     1294.96     1293.04     21.49 o 
   4   2   4     1287.53     1229.61     22.42 o 
   5   2   4     2329.53     2236.85     54.52 o 
   6   2   4      604.82      657.06     20.66 o 
   7   2   4     1089.51     1102.56     27.07 o 
   8   2   4     1426.31     1313.74     30.94 o 
   9   2   4        5.37        5.51     10.30 o 
  10   2   4      219.05      204.64     25.88 o 
  11   2   4       10.03       14.79     17.93 o 
  12   2   4      341.91      421.72     35.58 o 
  13   2   4       69.12      127.51     29.43 o 
 -16   3   4        2.82       -3.70     20.23 o 
 -15   3   4       40.40       34.41     23.61 o 
 -14   3   4       67.12       17.40     20.02 o 
 -13   3   4     1585.22     1433.67     55.77 o 
 -12   3   4      194.33      222.05     27.21 o 
 -11   3   4      255.27      287.61     27.10 o 
 -10   3   4     2159.82     2062.55     36.28 o 
  -9   3   4        7.59       -0.35      6.87 o 
  -8   3   4     4274.49     3865.31     48.69 o 
  -7   3   4     1274.12     1170.30     23.72 o 
  -6   3   4      221.83      230.11     11.68 o 
  -5   3   4      656.02      647.76     12.30 o 
  -4   3   4      884.41      899.92     12.65 o 
  -3   3   4     1430.95     1594.02     17.54 o 
  -2   3   4     1182.23     1154.02     22.91 o 
  -1   3   4     9347.45     8848.22     63.25 o 
   0   3   4    12368.86    11814.27     81.89 o 
   1   3   4      564.10      664.23     13.42 o 
   2   3   4     2700.11     2516.42     28.79 o 
   3   3   4     2510.20     2631.33     37.26 o 
   4   3   4     5954.69     5677.92     63.45 o 
   5   3   4      877.90      845.03     30.14 o 
   6   3   4     1372.70     1465.03     30.48 o 
   7   3   4     1076.79     1093.13     27.46 o 
   8   3   4       85.52       74.73     26.22 o 
   9   3   4      616.36      627.69     23.88 o 
  10   3   4       11.29       -1.56     15.83 o 
  11   3   4      163.40      142.58     26.91 o 
  12   3   4       12.77      -26.51     18.04 o 
 -16   4   4      157.24      157.71     29.82 o 
 -15   4   4       33.67       40.88     21.93 o 
 -14   4   4      903.70      885.24     47.07 o 
 -13   4   4        5.27       21.45     19.65 o 
 -12   4   4     1479.06     1517.67     54.72 o 
 -11   4   4     1021.40     1014.10     44.36 o 
 -10   4   4      140.18      136.71     15.56 o 
  -9   4   4     1816.50     1894.29     42.98 o 
  -8   4   4      109.92      117.12     13.27 o 
  -7   4   4      214.31      244.97     12.82 o 
  -6   4   4     5188.78     5285.45     59.07 o 
  -5   4   4     2546.68     2786.48     38.21 o 
  -4   4   4     1856.32     1746.95     28.51 o 
  -3   4   4      528.85      487.43     24.23 o 
  -2   4   4     2556.54     2657.35     26.40 o 
  -1   4   4     8718.14     8861.54     65.09 o 
   0   4   4     9378.27     8696.68     65.55 o 
   1   4   4     7459.83     7999.48    100.46 o 
   2   4   4     2432.36     2279.81     34.44 o 
   3   4   4     2937.02     3149.29     61.56 o 
   4   4   4      624.03      590.49     18.99 o 
   5   4   4     2288.10     2464.48     52.52 o 
   6   4   4      112.22      130.41     12.51 o 
   7   4   4     1445.77     1372.67     41.21 o 
   8   4   4      384.25      332.88     19.23 o 
   9   4   4       83.89       74.24     13.81 o 
  10   4   4      188.86      197.04     27.47 o 
  11   4   4        4.73       -9.61     19.36 o 
  12   4   4       24.23       25.86     21.97 o 
 -16   5   4      113.14      132.04     29.55 o 
 -15   5   4      383.61      367.34     38.22 o 
 -14   5   4        3.35      -17.03     16.92 o 
 -13   5   4      637.30      675.70     40.76 o 
 -12   5   4        2.08        9.34     17.83 o 
 -11   5   4      475.11      435.23     20.10 o 
 -10   5   4     2127.60     2166.72     80.49 o 
  -9   5   4      394.54      405.53     17.67 o 
  -8   5   4     1799.85     1839.99     46.34 o 
  -7   5   4     1314.56     1346.74     28.19 o 
  -6   5   4      516.91      367.04     15.65 o 
  -5   5   4      999.44     1076.14     23.84 o 
  -4   5   4     1399.46     1363.09     26.31 o 
  -3   5   4      240.14      248.09     12.17 o 
  -2   5   4       28.29       13.82      5.30 o 
  -1   5   4      479.71      346.58     13.43 o 
   0   5   4     1215.83     1270.54     25.06 o 
   1   5   4     9204.46     9130.58     88.37 o 
   2   5   4      504.77      644.33     38.71 o 
   3   5   4      464.00      499.16     17.84 o 
   4   5   4     1810.21     1741.96     38.01 o 
   5   5   4       18.85       16.57      8.54 o 
   6   5   4     1212.63     1163.92     28.90 o 
   7   5   4       13.85        3.02     12.37 o 
   8   5   4      760.67      749.65     41.89 o 
   9   5   4      205.33      205.70     27.98 o 
  10   5   4        2.35       28.93     20.31 o 
  11   5   4       81.35       68.16     23.79 o 
  12   5   4        0.20       -5.51     18.94 o 
 -16   6   4      116.13      118.62     28.70 o 
 -15   6   4       32.78       22.31     21.15 o 
 -14   6   4      515.81      477.50     37.32 o 
 -13   6   4      311.71      352.46     35.01 o 
 -12   6   4      719.82      751.90     41.82 o 
 -11   6   4       23.04        0.97      8.96 o 
 -10   6   4      143.59      160.06     14.08 o 
  -9   6   4     1495.87     1466.13     32.32 o 
  -8   6   4       79.81       66.20     10.18 o 
  -7   6   4      489.00      412.96     17.37 o 
  -6   6   4      485.13      498.88     18.31 o 
  -5   6   4      564.07      592.42     19.12 o 
  -4   6   4      827.86      745.75     21.21 o 
  -3   6   4     1909.24     1777.84     31.90 o 
  -2   6   4     2410.09     2297.04     52.74 o 
  -1   6   4      519.88      502.62     24.02 o 
   0   6   4     9691.68     9661.84     94.25 o 
   1   6   4    16724.54    16642.71    191.06 o 
   2   6   4     1007.14     1187.84     33.83 o 
   3   6   4      237.87      258.68     27.25 o 
   4   6   4      382.08      389.41     17.05 o 
   5   6   4      560.89      618.27     21.66 o 
   6   6   4      201.29      179.60     19.64 o 
   7   6   4      149.47      147.74     17.26 o 
   8   6   4        3.10      -13.27     14.00 o 
   9   6   4      848.21      810.55     45.49 o 
  10   6   4      176.91      153.17     28.11 o 
  11   6   4       29.22       29.54     21.59 o 
 -16   7   4       94.06      109.45     27.74 o 
 -15   7   4      100.80      165.64     28.38 o 
 -14   7   4        5.20       13.13     18.88 o 
 -13   7   4      404.35      416.27     34.38 o 
 -12   7   4       70.34       68.55     13.88 o 
 -11   7   4      276.46      256.41     18.99 o 
 -10   7   4       62.91       51.36     11.72 o 
  -9   7   4      194.59      227.17     16.21 o 
  -8   7   4      904.34      880.46     25.96 o 
  -7   7   4      132.69       93.41     11.68 o 
  -6   7   4     7262.76     6885.03     78.30 o 
  -5   7   4       59.47       51.46     10.20 o 
  -4   7   4     7573.28     7920.16    117.99 o 
  -3   7   4     4538.84     4370.89     57.00 o 
  -2   7   4      210.73      181.58     15.80 o 
  -1   7   4     5220.34     5700.37     66.94 o 
   0   7   4       92.86       76.82     11.26 o 
   1   7   4    20809.08    20036.17    323.26 o 
   2   7   4      182.83      173.32     21.87 o 
   3   7   4      199.01      184.09     14.15 o 
   4   7   4      301.04      301.13     20.96 o 
   5   7   4      623.41      672.89     23.81 o 
   6   7   4      195.04      207.80     20.78 o 
   7   7   4      222.12      233.48     18.48 o 
   8   7   4      859.49      918.77     47.88 o 
   9   7   4       50.49       70.87     22.64 o 
  10   7   4      118.62       95.60     26.24 o 
  11   7   4      324.20      369.54     39.90 o 
 -15   8   4       81.30       98.91     24.87 o 
 -14   8   4      138.08      146.53     26.97 o 
 -13   8   4        0.09      -20.97     13.98 o 
 -12   8   4      134.11      150.71     37.96 o 
 -11   8   4      362.62      332.53     20.34 o 
 -10   8   4     1080.68     1106.77     74.58 o 
  -9   8   4     1737.12     1705.95     37.88 o 
  -8   8   4     1591.21     1560.63     60.45 o 
  -7   8   4     3679.49     3558.93     54.47 o 
  -6   8   4        8.48       18.15      9.61 o 
  -5   8   4     3885.90     3844.30     64.86 o 
  -4   8   4       24.54       39.54     10.04 o 
  -3   8   4     2132.56     2025.73     39.74 o 
  -2   8   4     3534.05     3534.34     51.16 o 
  -1   8   4      268.70      297.39     34.52 o 
   0   8   4      106.91       78.98     11.26 o 
   1   8   4      487.46      513.77     20.46 o 
   2   8   4     3213.69     3375.86    106.25 o 
   3   8   4       43.53       48.10     10.04 o 
   4   8   4       24.19       15.27      9.93 o 
   5   8   4      100.18      104.98     15.06 o 
   6   8   4      606.88      619.75     31.52 o 
   7   8   4      795.69      781.64     27.44 o 
   8   8   4       27.18       14.89     19.31 o 
   9   8   4      122.75      123.77     27.03 o 
  10   8   4      232.92      144.00     29.91 o 
 -15   9   4       15.31        4.14     19.42 o 
 -14   9   4      111.31      103.27     25.31 o 
 -13   9   4      390.45      422.30     25.59 o 
 -12   9   4       22.78       -3.72     15.72 o 
 -11   9   4      579.33      536.58     27.35 o 
 -10   9   4       17.22        6.05     10.64 o 
  -9   9   4      512.64      482.11     22.35 o 
  -8   9   4      556.43      557.49     23.41 o 
  -7   9   4      673.45      635.97     74.55 o 
  -6   9   4     4656.63     4683.26     65.63 o 
  -5   9   4        0.98       -4.03      8.47 o 
  -4   9   4     1859.68     1837.30     38.32 o 
  -3   9   4     1130.73     1164.31     58.57 o 
  -2   9   4     1314.12     1208.24     29.92 o 
  -1   9   4      527.05      459.07     19.87 o 
   0   9   4      149.51      143.25     13.81 o 
   1   9   4     3261.90     3216.01     51.52 o 
   2   9   4        0.14       -2.65      8.21 o 
   3   9   4      143.60      138.08     26.42 o 
   4   9   4      113.05      113.30     13.94 o 
   5   9   4      204.14      212.80     17.32 o 
   6   9   4      497.86      594.89     32.39 o 
   7   9   4        2.38       -8.17     17.31 o 
   8   9   4       89.92       77.13     24.15 o 
   9   9   4        0.58        4.39     19.77 o 
 -15  10   4      143.52      153.62     28.84 o 
 -14  10   4       65.87       65.44     23.51 o 
 -13  10   4      142.06      151.87     19.05 o 
 -12  10   4      510.29      512.44     26.57 o 
 -11  10   4       54.64       59.10     23.99 o 
 -10  10   4      589.74      525.87     27.53 o 
  -9  10   4      114.00       88.64     15.07 o 
  -8  10   4      611.73      581.36     59.80 o 
  -7  10   4      838.20      877.09     55.12 o 
  -6  10   4      385.83      389.18     20.67 o 
  -5  10   4     3844.27     3526.01     58.78 o 
  -4  10   4       19.88       11.48      9.58 o 
  -3  10   4     1381.67     1339.95     34.09 o 
  -2  10   4      262.24      269.33     24.13 o 
  -1  10   4       16.86        8.90      8.71 o 
   0  10   4       14.00       21.01      9.72 o 
   1  10   4      999.82     1028.57     29.90 o 
   2  10   4     1785.55     1642.28     37.95 o 
   3  10   4       69.76       60.10     12.40 o 
   4  10   4       33.97       26.56     12.20 o 
   5  10   4       62.96       68.30     14.04 o 
   6  10   4      449.58      433.74     29.47 o 
   7  10   4      630.36      687.65     43.78 o 
   8  10   4       32.17       33.59     21.27 o 
   9  10   4      166.74      189.25     31.98 o 
 -14  11   4       80.37      102.07     26.25 o 
 -13  11   4      389.04      426.06     26.26 o 
 -12  11   4       16.08       21.45     13.80 o 
 -11  11   4      466.60      454.72     25.46 o 
 -10  11   4       31.12       14.34     13.31 o 
  -9  11   4      200.52      183.05     18.40 o 
  -8  11   4      343.67      358.04     21.44 o 
  -7  11   4      879.40      943.55     31.18 o 
  -6  11   4     1782.50     1771.76     56.25 o 
  -5  11   4       54.48       61.73     21.00 o 
  -4  11   4      258.19      261.91     18.27 o 
  -3  11   4        5.43      -15.19     16.60 o 
  -2  11   4      273.54      220.67     44.79 o 
  -1  11   4      101.54       89.25     13.50 o 
   0  11   4      240.03      257.44     21.30 o 
   1  11   4       45.04       24.98     12.47 o 
   2  11   4      644.19      604.35     25.33 o 
   3  11   4      612.40      613.32     26.51 o 
   4  11   4        1.75      -16.33     10.89 o 
   5  11   4      964.06     1074.05     34.03 o 
   7  11   4       19.02       14.40     21.76 o 
   8  11   4      357.78      392.40     41.70 o 
 -13  12   4      189.07      209.96     22.07 o 
 -12  12   4      271.81      284.03     24.63 o 
 -11  12   4        8.51      -17.27     11.51 o 
 -10  12   4      412.91      407.01     24.95 o 
  -9  12   4       69.34       43.72     14.84 o 
  -8  12   4      598.69      533.70     26.17 o 
  -7  12   4       94.48       82.52     14.90 o 
  -6  12   4     1291.61     1278.85     53.50 o 
  -5  12   4     1617.27     1624.41     41.38 o 
  -4  12   4       39.75       51.15     12.84 o 
  -3  12   4      327.60      303.53     29.02 o 
  -2  12   4        0.69      -14.66      9.77 o 
  -1  12   4     1045.42     1087.64     33.42 o 
   0  12   4      315.42      359.47     22.75 o 
   1  12   4       23.71        7.87     12.15 o 
   2  12   4      214.13      260.66     21.42 o 
   3  12   4        6.61       -3.14     16.93 o 
   4  12   4     1268.48     1321.10     60.78 o 
   5  12   4      837.72      827.77     31.71 o 
   7  12   4      334.79      373.67     39.98 o 
 -13  13   4        7.18       18.83     21.20 o 
 -12  13   4      229.95      237.06     39.48 o 
 -11  13   4      402.55      459.84     27.72 o 
 -10  13   4       46.13       49.84     15.66 o 
  -9  13   4     1051.11     1031.64     47.81 o 
  -8  13   4        3.94      -14.77     11.24 o 
  -7  13   4      251.34      242.92     21.35 o 
  -6  13   4      412.25      433.03     25.27 o 
  -5  13   4       44.82       67.97     14.85 o 
  -4  13   4      665.08      664.84     28.40 o 
  -3  13   4        8.36       -5.12     16.11 o 
  -2  13   4      370.41      364.78     23.73 o 
  -1  13   4      261.02      216.88     23.41 o 
   0  13   4        1.99      -14.26      9.50 o 
   1  13   4      658.54      700.39     31.30 o 
   2  13   4        1.48      -16.86     11.87 o 
   3  13   4      697.65      670.57     29.01 o 
   4  13   4      192.30      214.40     20.71 o 
   5  13   4       63.45       64.89     26.18 o 
 -12  14   4      177.78      180.56     42.85 o 
 -11  14   4      136.41      156.94     21.46 o 
 -10  14   4      875.38      846.53     70.55 o 
  -9  14   4        8.64       14.80     14.48 o 
  -8  14   4      142.78      152.89     19.63 o 
  -7  14   4      431.01      452.14     35.49 o 
  -6  14   4       65.89       60.77     15.25 o 
  -5  14   4      456.47      453.28     25.71 o 
  -4  14   4       92.96       85.68     16.32 o 
  -3  14   4       83.72       71.23     23.50 o 
  -2  14   4       75.20       74.14     15.44 o 
  -1  14   4      338.38      317.57     23.12 o 
   0  14   4      677.90      715.87     31.06 o 
   1  14   4       41.84       66.46     16.11 o 
   2  14   4      128.30      155.86     19.64 o 
   3  14   4       42.01       22.69     13.48 o 
   4  14   4      303.23      368.88     45.13 o 
 -10  15   4       39.34       39.50     18.54 o 
  -9  15   4      372.56      362.31     27.47 o 
  -8  15   4        0.19      -18.95     12.63 o 
  -7  15   4      101.91      110.64     22.31 o 
  -6  15   4        7.35        4.96     13.12 o 
  -5  15   4      114.88      103.23     18.23 o 
  -4  15   4      198.58      195.31     29.90 o 
  -3  15   4       22.61        7.19     13.29 o 
  -2  15   4      425.38      424.74     37.25 o 
  -1  15   4      272.94      331.39     40.92 o 
   0  15   4      177.79      166.85     20.42 o 
   1  15   4      121.13      133.79     42.87 o 
   2  15   4       27.58       10.60     14.31 o 
   3  15   4      271.82      338.06     24.74 o 
  -9  16   4       11.21       -1.79     14.00 o 
  -8  16   4       73.50      103.99     19.61 o 
  -7  16   4       52.20       58.60     30.40 o 
  -6  16   4        0.86      -12.88     18.23 o 
  -5  16   4      189.88      214.26     23.00 o 
  -4  16   4       17.04       26.52     21.92 o 
  -3  16   4      259.09      313.92     25.32 o 
  -2  16   4        0.07        7.61     13.80 o 
  -1  16   4      255.79      312.70     38.23 o 
   0  16   4       56.55       28.29     15.25 o 
   1  16   4      214.00      210.61     23.05 o 
  -5  17   4      155.30      175.08     32.14 o 
  -4  17   4      120.59      137.44     20.73 o 
  -3  17   4      132.65      148.49     21.36 o 
  -1 -17   5       45.44       -2.82     17.36 o 
   0 -17   5       85.86       63.86     24.50 o 
   1 -17   5       94.05       99.50     26.42 o 
   2 -17   5      187.49      189.74     33.32 o 
   3 -17   5      401.70      445.34     41.23 o 
   4 -17   5       38.37       17.76     23.16 o 
  -4 -16   5       10.17        6.79     22.03 o 
  -1 -16   5      496.53      484.07     37.69 o 
   0 -16   5        0.79      -15.75     16.98 o 
   1 -16   5      185.70      221.86     33.37 o 
   2 -16   5      681.79      660.68     44.79 o 
   3 -16   5       65.88       36.34     22.67 o 
   4 -16   5      907.79      926.03     54.03 o 
   5 -16   5      342.09      353.08     39.53 o 
   6 -16   5       85.68      103.53     27.88 o 
  -4 -15   5      425.76      437.29     38.25 o 
  -3 -15   5       21.43       16.09     20.60 o 
  -2 -15   5      440.00      406.20     34.77 o 
  -1 -15   5      161.18      177.55     28.77 o 
   0 -15   5      477.35      481.73     38.88 o 
   1 -15   5       67.17       46.40     22.96 o 
   2 -15   5       18.43        3.78     17.87 o 
   3 -15   5      475.04      434.87     38.16 o 
   4 -15   5       11.96      -11.79     16.47 o 
   5 -15   5      333.60      353.09     38.00 o 
   6 -15   5      249.71      212.54     33.15 o 
   7 -15   5       72.03       32.35     23.42 o 
   8 -15   5       85.51      146.36     31.08 o 
  -8 -14   5      164.20      209.08     29.85 o 
  -3 -14   5      705.93      699.09     39.75 o 
  -2 -14   5       13.65      -11.72     11.54 o 
  -1 -14   5      370.49      403.83     25.47 o 
   0 -14   5       59.31       87.54     23.30 o 
   1 -14   5       62.22       83.06     22.90 o 
   2 -14   5      738.47      725.49     44.48 o 
   3 -14   5        8.70      -22.11     14.74 o 
   4 -14   5      581.90      515.40     39.85 o 
   5 -14   5       20.27        8.25     19.28 o 
   6 -14   5      259.91      276.94     35.19 o 
   7 -14   5       73.79       52.81     24.43 o 
   8 -14   5      118.01      106.20     30.18 o 
   9 -14   5      139.59      130.37     30.97 o 
  -9 -13   5      281.65      341.79     36.81 o 
  -8 -13   5        5.13       -1.23     16.36 o 
  -7 -13   5      147.40      168.03     26.73 o 
  -6 -13   5       47.74       30.21     18.86 o 
  -5 -13   5      593.82      601.85     34.71 o 
  -3 -13   5      235.61      223.07     37.30 o 
  -2 -13   5      880.28      896.10     30.02 o 
  -1 -13   5      294.58      337.76     21.02 o 
   0 -13   5      349.70      349.66     29.37 o 
   1 -13   5      540.42      494.20     22.60 o 
   2 -13   5       25.23       20.00     16.41 o 
   3 -13   5      632.39      661.71     41.30 o 
   4 -13   5      353.76      331.38     32.42 o 
   5 -13   5      458.86      431.35     36.77 o 
   6 -13   5      125.16      146.58     28.47 o 
   7 -13   5      287.76      320.42     37.14 o 
   8 -13   5      500.94      520.73     41.88 o 
   9 -13   5        2.64       -0.95     20.08 o 
  10 -13   5      296.52      349.78     41.25 o 
 -10 -12   5      211.53      202.15     31.65 o 
  -9 -12   5      172.46      153.61     26.79 o 
  -8 -12   5      490.48      497.92     36.72 o 
  -7 -12   5        0.07        0.55     15.98 o 
  -6 -12   5      991.72     1070.24     45.28 o 
  -5 -12   5      305.52      326.30     27.84 o 
  -4 -12   5      717.98      766.66     35.56 o 
  -3 -12   5     1895.18     1957.46     41.80 o 
  -2 -12   5       39.71       17.34     10.57 o 
  -1 -12   5      326.64      356.48     19.53 o 
   0 -12   5      321.09      299.59     17.62 o 
   1 -12   5      565.08      626.34     45.11 o 
   2 -12   5      520.29      492.61     21.36 o 
   3 -12   5       50.10       65.33     19.59 o 
   4 -12   5      698.65      663.31     41.25 o 
   5 -12   5       75.59       65.55     22.00 o 
   6 -12   5     1184.75     1079.16     52.36 o 
   7 -12   5      836.49      862.54     48.97 o 
   8 -12   5       37.65       50.22     22.83 o 
   9 -12   5      296.94      262.28     34.62 o 
  10 -12   5       13.02        3.43     20.70 o 
  11 -12   5      153.04      163.27     31.98 o 
 -11 -11   5        1.03      -19.99     19.31 o 
 -10 -11   5      271.92      321.52     34.00 o 
  -9 -11   5      693.31      731.04     41.89 o 
  -8 -11   5      106.10      104.35     24.27 o 
  -7 -11   5     1834.99     1850.93     58.52 o 
  -6 -11   5      269.03      256.00     24.21 o 
  -5 -11   5      136.39      161.50     20.73 o 
  -4 -11   5      985.74      959.84     36.86 o 
  -3 -11   5      113.07       89.16     13.53 o 
  -2 -11   5      667.21      658.06     23.95 o 
  -1 -11   5      136.39      144.90     14.32 o 
   0 -11   5     1254.88     1197.68     30.25 o 
   1 -11   5        1.27       -1.28     11.99 o 
   2 -11   5     1220.76     1220.24     30.65 o 
   3 -11   5     2073.65     2076.42     40.23 o 
   4 -11   5       19.46       25.36     10.22 o 
   5 -11   5      756.11      775.86     42.83 o 
   6 -11   5      102.23       86.45     23.09 o 
   7 -11   5     1142.34     1191.12     54.89 o 
   8 -11   5      713.11      642.58     43.49 o 
   9 -11   5       26.57       38.98     21.65 o 
  10 -11   5       69.98      136.99     28.53 o 
  11 -11   5      107.73      114.28     29.91 o 
 -12 -10   5       23.39       14.56     24.14 o 
 -11 -10   5      342.32      374.67     36.86 o 
 -10 -10   5      437.52      410.26     34.19 o 
  -9 -10   5       87.65       50.41     20.53 o 
  -8 -10   5     1008.79     1138.70     48.08 o 
  -7 -10   5      129.60      107.01     19.83 o 
  -6 -10   5      314.76      324.71     25.58 o 
  -5 -10   5      173.68      182.20     20.11 o 
  -4 -10   5      504.30      512.51     19.04 o 
  -3 -10   5       70.13       65.36     20.34 o 
  -2 -10   5      102.81      166.14     10.47 o 
  -1 -10   5     2633.46     2738.05     45.21 o 
   0 -10   5        0.13       -6.73      7.56 o 
   1 -10   5     1691.71     1645.25     34.37 o 
   2 -10   5      364.27      341.71     17.41 o 
   3 -10   5      135.18      132.36     12.80 o 
   4 -10   5     1981.45     2037.72     39.26 o 
   5 -10   5        1.05       -6.04      8.29 o 
   6 -10   5      800.00      759.55     41.69 o 
   7 -10   5       90.45       70.04     22.80 o 
   8 -10   5      757.09      753.90     44.57 o 
   9 -10   5      769.73      768.98     45.84 o 
  10 -10   5      213.44      216.05     32.05 o 
  11 -10   5      144.04      191.91     32.90 o 
  12 -10   5       14.98      -22.01     18.76 o 
 -13  -9   5       12.76        8.13     22.71 o 
 -12  -9   5      405.17      451.27     38.19 o 
 -11  -9   5       83.11       57.05     23.63 o 
 -10  -9   5      146.19      132.94     26.51 o 
  -9  -9   5      343.04      305.91     28.28 o 
  -8  -9   5        2.80       -7.44     13.36 o 
  -7  -9   5     1661.69     1761.59     53.49 o 
  -6  -9   5       43.02       47.75     14.03 o 
  -5  -9   5      471.18      458.64     25.05 o 
  -4  -9   5      554.31      613.18     25.39 o 
  -3  -9   5     1116.24     1157.09     25.14 o 
  -2  -9   5      192.75      169.77     10.85 o 
  -1  -9   5      265.05      305.75     15.47 o 
   0  -9   5     5213.80     5329.89     65.34 o 
   1  -9   5      563.61      613.86     21.13 o 
   2  -9   5     3329.70     3369.80     49.46 o 
   3  -9   5      974.68      970.07     26.00 o 
   4  -9   5     1427.77     1490.42     32.65 o 
   5  -9   5     4089.63     4301.87     59.94 o 
   6  -9   5      335.96      336.13     44.92 o 
   7  -9   5     1056.42     1102.93     30.89 o 
   8  -9   5        7.00      -11.17     17.33 o 
   9  -9   5       27.11       15.20     18.95 o 
  10  -9   5      297.90      262.51     33.57 o 
  11  -9   5       24.91        9.08     21.88 o 
  12  -9   5      132.50      198.80     32.85 o 
 -13  -8   5      251.48      243.75     33.93 o 
 -12  -8   5       70.03       41.61     22.00 o 
 -11  -8   5      465.00      448.68     35.10 o 
 -10  -8   5       68.25       61.98     20.31 o 
  -9  -8   5       79.91       92.38     20.11 o 
  -8  -8   5     1571.90     1609.58     51.95 o 
  -7  -8   5      382.27      444.87     27.36 o 
  -6  -8   5     1628.64     1586.15     45.56 o 
  -5  -8   5      451.21      423.65     23.93 o 
  -4  -8   5      830.25      890.35     21.16 o 
  -3  -8   5        3.23       -6.88      5.70 o 
  -2  -8   5     1521.40     1442.22     22.13 o 
  -1  -8   5     1117.15     1087.13     25.46 o 
   0  -8   5       11.59       10.90      5.84 o 
   1  -8   5     8084.23     8386.15     86.57 o 
   2  -8   5     1183.57     1219.94     27.72 o 
   3  -8   5      994.87     1018.89     25.77 o 
   4  -8   5     1796.06     1792.15     34.77 o 
   5  -8   5       30.18       18.93      8.77 o 
   6  -8   5     1292.78     1326.25     32.02 o 
   7  -8   5      181.61      146.46     27.77 o 
   8  -8   5     1110.28     1274.65     61.58 o 
   9  -8   5       98.10       66.60     22.83 o 
  10  -8   5      127.35      109.37     27.64 o 
  11  -8   5      113.75       89.78     25.16 o 
  12  -8   5       11.69      -12.25     18.79 o 
 -14  -7   5      291.94      320.58     40.06 o 
 -13  -7   5       42.26       48.33     24.82 o 
 -12  -7   5       18.38      -25.72     17.15 o 
 -11  -7   5        3.79       -8.13     16.05 o 
 -10  -7   5      145.32      162.97     23.96 o 
  -9  -7   5      608.12      569.49     32.92 o 
  -8  -7   5        8.45       11.90     12.20 o 
  -7  -7   5      216.55      236.74     22.08 o 
  -6  -7   5      524.40      594.38     28.61 o 
  -5  -7   5      502.77      480.47     14.91 o 
  -4  -7   5        2.11       -0.94      8.79 o 
  -3  -7   5     1846.84     1938.29     32.69 o 
  -2  -7   5      564.51      670.41     14.03 o 
  -1  -7   5      232.19      208.69      9.07 o 
   0  -7   5     9528.16    10429.93     98.83 o 
   1  -7   5       90.73       95.63     11.97 o 
   2  -7   5     1200.91     1151.56     44.98 o 
   3  -7   5       64.63       72.87      9.51 o 
   4  -7   5      991.07     1026.35     25.73 o 
   5  -7   5      623.56      648.55     21.41 o 
   6  -7   5       14.64       14.51     12.77 o 
   7  -7   5      650.77      698.40     24.14 o 
   8  -7   5     1536.37     1578.71     37.42 o 
   9  -7   5      472.54      388.10     33.70 o 
  10  -7   5      161.37      197.37     23.73 o 
  11  -7   5      197.01      191.20     29.51 o 
  12  -7   5      265.83      342.72     37.95 o 
  13  -7   5        7.50       11.82     20.45 o 
 -14  -6   5      139.15      137.77     30.51 o 
 -13  -6   5      385.29      452.89     37.32 o 
 -12  -6   5       12.78      -20.37     17.01 o 
 -11  -6   5      407.98      440.40     32.72 o 
 -10  -6   5       26.16       40.55     17.32 o 
  -9  -6   5      320.22      298.55     25.77 o 
  -8  -6   5      542.68      522.27     28.77 o 
  -7  -6   5      706.20      662.86     30.74 o 
  -6  -6   5     4016.94     4083.94     74.21 o 
  -5  -6   5      515.32      525.32     14.47 o 
  -4  -6   5     2244.39     2028.35     28.90 o 
  -3  -6   5     3367.14     3894.61     43.38 o 
  -2  -6   5     2782.34     2911.72     29.83 o 
  -1  -6   5     2733.04     2432.51     25.44 o 
   0  -6   5      811.75      867.96     12.82 o 
   1  -6   5     2829.19     2867.45     40.21 o 
   2  -6   5      925.37      947.73     22.50 o 
   3  -6   5      942.25      842.63     13.85 o 
   4  -6   5      313.46      357.88     16.44 o 
   5  -6   5     2881.10     2976.86     72.49 o 
   6  -6   5     1913.85     1944.79     37.53 o 
   7  -6   5       41.94       50.50     13.44 o 
   8  -6   5      214.22      223.05     28.06 o 
   9  -6   5      180.13      233.13     26.85 o 
  10  -6   5      198.75      274.55     31.42 o 
  11  -6   5      267.73      266.75     31.77 o 
  12  -6   5       87.91       84.52     25.40 o 
  13  -6   5       68.28       53.85     23.43 o 
 -15  -5   5      110.54       96.06     30.04 o 
 -14  -5   5      257.83      215.46     32.33 o 
 -13  -5   5      279.18      271.23     33.06 o 
 -12  -5   5      432.06      497.84     37.43 o 
 -11  -5   5      786.20      705.17     38.61 o 
 -10  -5   5     1515.72     1517.86     51.16 o 
  -9  -5   5      409.25      414.06     28.21 o 
  -8  -5   5      516.67      530.85     28.26 o 
  -7  -5   5     2942.36     2700.18     59.17 o 
  -6  -5   5      543.37      618.91     26.97 o 
  -5  -5   5     3813.79     3864.27     55.10 o 
  -4  -5   5      327.59      388.69     11.88 o 
  -3  -5   5     2070.46     2059.35     23.40 o 
  -2  -5   5     1016.99     1030.76     15.23 o 
  -1  -5   5     3719.04     3647.62     31.89 o 
   0  -5   5       23.25       34.88      8.75 o 
   1  -5   5     1524.91     1784.66     30.46 o 
   2  -5   5    12998.32    12657.87    146.21 o 
   3  -5   5      211.14      151.73     12.67 o 
   4  -5   5     1426.14     1497.19     20.62 o 
   5  -5   5      123.77      107.31     14.43 o 
   6  -5   5      270.73      246.83     11.67 o 
   7  -5   5     1174.42     1112.81     29.44 o 
   8  -5   5       36.74       42.63     11.20 o 
   9  -5   5     1731.18     1833.24     41.87 o 
  10  -5   5      120.61       47.46     14.31 o 
  11  -5   5      407.45      334.83     33.11 o 
  12  -5   5       74.50       69.92     23.51 o 
 -15  -4   5       51.82       26.61     25.12 o 
 -13  -4   5      290.50      325.39     33.26 o 
 -12  -4   5       49.01       68.72     21.39 o 
 -11  -4   5      436.79      446.56     33.59 o 
 -10  -4   5      159.61      137.70     21.36 o 
  -9  -4   5      829.98      815.22     35.66 o 
  -8  -4   5      477.59      540.79     27.73 o 
  -7  -4   5      426.51      419.84     23.52 o 
  -6  -4   5       30.17       40.40     10.74 o 
  -5  -4   5     1368.45     1301.89     18.66 o 
  -4  -4   5     8596.40     8246.53     71.53 o 
  -3  -4   5       62.96       30.26      6.81 o 
  -2  -4   5    13656.67    14093.80    132.58 o 
  -1  -4   5     8667.22     8081.55     74.80 o 
   0  -4   5      323.46      416.29     14.79 o 
   1  -4   5     3766.28     4117.44     47.63 o 
   2  -4   5     2705.08     3075.95     40.57 o 
   3  -4   5       12.46       33.46      4.64 o 
   4  -4   5       94.72      119.05     12.47 o 
   5  -4   5      290.59      321.29     11.22 o 
   6  -4   5      365.08      329.42     12.57 o 
   7  -4   5       53.23       53.91      8.12 o 
   8  -4   5      344.95      324.14     14.57 o 
   9  -4   5        2.11      -10.82     13.67 o 
  10  -4   5      451.29      544.99     36.43 o 
  11  -4   5      676.66      696.93     39.84 o 
  12  -4   5      151.65      177.55     28.29 o 
 -15  -3   5      290.96      307.67     37.60 o 
 -14  -3   5      172.54      210.31     31.08 o 
 -13  -3   5      683.03      620.27     40.18 o 
 -12  -3   5     1575.10     1726.31     59.82 o 
 -11  -3   5      177.57      184.23     23.73 o 
 -10  -3   5     1047.86      981.06     40.23 o 
  -9  -3   5      197.45      273.68     24.39 o 
  -8  -3   5      923.72     1018.72     36.41 o 
  -7  -3   5     1632.07     1692.81     44.69 o 
  -6  -3   5      332.04      331.87     20.41 o 
  -5  -3   5     8717.83     9137.84    118.48 o 
  -4  -3   5      796.30      851.55     14.16 o 
  -3  -3   5      568.04      557.81     10.18 o 
  -2  -3   5     4015.67     4421.21     35.43 o 
  -1  -3   5     5394.05     5715.49     58.75 o 
   0  -3   5     6511.90     6117.58    107.85 o 
   1  -3   5      680.66      714.30     16.94 o 
   2  -3   5     2367.59     2321.16     23.49 o 
   3  -3   5      486.20      598.42     13.90 o 
   4  -3   5      191.87      179.60      8.71 o 
   5  -3   5      761.81      864.59     19.79 o 
   6  -3   5      424.24      527.97     14.87 o 
   7  -3   5      814.50      837.67     19.56 o 
   8  -3   5        0.71       -8.34     11.40 o 
   9  -3   5      532.34      562.79     19.33 o 
  10  -3   5     1322.82     1286.12     34.39 o 
  11  -3   5      362.01      360.34     31.07 o 
  12  -3   5      216.27      232.90     28.92 o 
 -16  -2   5      174.47      164.31     30.57 o 
 -15  -2   5       95.57       62.23     23.99 o 
 -14  -2   5      425.14      392.04     34.39 o 
 -13  -2   5       61.75       66.47     23.75 o 
 -12  -2   5      560.94      597.38     38.45 o 
 -11  -2   5      392.78      367.81     28.97 o 
 -10  -2   5       31.54       39.50     15.25 o 
  -9  -2   5      945.11     1004.85     38.99 o 
  -8  -2   5     2099.89     1968.32     50.19 o 
  -7  -2   5     8979.33     9683.78    132.99 o 
  -6  -2   5       68.45       61.50     11.37 o 
  -5  -2   5     1310.22     1372.31     33.19 o 
  -4  -2   5      368.04      427.79      9.57 o 
  -3  -2   5      109.42      102.98      6.28 o 
  -2  -2   5    11507.47    12006.21    117.34 o 
  -1  -2   5      630.29      785.82     11.20 o 
   0  -2   5     1829.92     1737.35     38.12 o 
   1  -2   5      139.58      142.25      5.60 o 
   2  -2   5     3699.61     3748.44     33.51 o 
   3  -2   5     6498.34     6434.73     51.96 o 
   4  -2   5      669.97      614.25     13.85 o 
   5  -2   5     3224.56     2914.16     43.11 o 
   6  -2   5      331.21      332.54     14.66 o 
   7  -2   5     1108.41     1130.22     22.82 o 
   8  -2   5      925.94      914.92     21.99 o 
   9  -2   5      332.89      314.93     28.50 o 
  10  -2   5      495.93      537.51     26.43 o 
  11  -2   5      176.45      202.04     19.25 o 
 -16  -1   5       12.06       15.79     24.24 o 
 -15  -1   5      116.49       82.54     24.29 o 
 -14  -1   5       10.66        4.99     18.05 o 
 -13  -1   5      738.38      725.82     42.43 o 
 -12  -1   5      342.93      326.45     29.33 o 
 -11  -1   5      144.89      143.23     21.90 o 
 -10  -1   5      361.76      327.43     25.41 o 
  -9  -1   5      313.47      378.71     25.18 o 
  -8  -1   5     3897.13     3915.02     73.85 o 
  -6  -1   5     4597.19     5117.16     79.99 o 
  -5  -1   5      145.03      155.28      6.08 o 
  -4  -1   5     4658.57     5018.92     39.02 o 
  -3  -1   5    14248.16    13656.85     89.01 o 
  -2  -1   5      103.48       74.70      4.43 o 
  -1  -1   5     6929.66     6918.24     50.07 o 
   0  -1   5      414.46      514.23      9.65 o 
   1  -1   5     1303.41     1563.89     18.75 o 
   2  -1   5     1868.23     1868.82     22.17 o 
   3  -1   5      698.40      589.10     12.93 o 
   4  -1   5     3431.88     3281.89     34.91 o 
   5  -1   5      471.34      457.36     17.95 o 
   6  -1   5     1275.90     1313.62     23.40 o 
   7  -1   5      169.82      160.33     11.09 o 
   8  -1   5        8.01        8.97      9.05 o 
   9  -1   5      146.04      134.90     14.86 o 
  10  -1   5        3.15       -1.10     10.27 o 
  11  -1   5     1024.17      981.92     31.72 o 
  12  -1   5       66.18       82.60     23.23 o 
 -16   0   5      141.82      135.80     29.15 o 
 -15   0   5       28.82       11.72     20.36 o 
 -14   0   5      332.64      333.22     34.42 o 
 -13   0   5       11.71        3.93     17.37 o 
 -12   0   5      677.26      642.98     37.09 o 
 -11   0   5     1345.66     1275.35     47.13 o 
 -10   0   5      371.55      429.77     27.73 o 
  -9   0   5     2517.98     2330.78     57.34 o 
  -8   0   5      519.16      411.10     24.09 o 
  -7   0   5     7211.35     7883.44     86.78 o 
  -6   0   5      136.10      120.58     31.17 o 
  -5   0   5      782.60      778.13     13.72 o 
  -4   0   5     3637.78     3749.81     31.55 o 
  -3   0   5     2507.46     2317.53     22.40 o 
  -2   0   5     2308.30     2461.27     31.39 o 
  -1   0   5      574.03      496.91      9.58 o 
   0   0   5     2315.67     2234.49     40.79 o 
   1   0   5     4528.66     4255.73     37.09 o 
   2   0   5      660.79      646.34     13.03 o 
   3   0   5     9365.34     8489.70    100.82 o 
   4   0   5      878.80     1021.52     18.64 o 
   5   0   5     3688.09     3505.57     38.90 o 
   6   0   5     1409.83     1343.67     24.16 o 
   7   0   5     1138.41     1055.22     22.57 o 
   8   0   5      274.38      265.34     17.13 o 
   9   0   5      208.95      228.43     17.82 o 
  10   0   5      366.79      383.80     21.36 o 
  11   0   5        3.60        5.69     17.22 o 
  12   0   5      752.60      816.08     45.62 o 
  13   0   5       12.39       -8.83     20.03 o 
 -16   1   5      120.12      106.67     27.60 o 
 -15   1   5      254.68      240.67     32.65 o 
 -14   1   5       34.63       46.74     22.66 o 
 -13   1   5      521.25      537.93     36.22 o 
 -12   1   5       64.56       41.28     17.99 o 
 -11   1   5      629.19      692.07     36.16 o 
 -10   1   5     1273.87     1258.49     44.37 o 
  -9   1   5     1987.91     1935.63     51.99 o 
  -8   1   5      432.08      511.64     14.27 o 
  -7   1   5      577.98      419.97     22.62 o 
  -6   1   5     8172.55     8140.65    176.40 o 
  -5   1   5     1984.30     2035.27     21.69 o 
  -4   1   5    16493.74    16291.10    105.07 o 
  -3   1   5     4534.66     4578.72     36.77 o 
  -2   1   5      144.48      125.39      5.55 o 
  -1   1   5       17.98       42.42      6.42 o 
   0   1   5     2809.72     2516.61     25.64 o 
   1   1   5     4990.87     5051.52     42.95 o 
   2   1   5      721.35      571.61     12.90 o 
   3   1   5     1358.78     1297.04     24.63 o 
   4   1   5     2412.26     2457.83     38.04 o 
   5   1   5        6.48        5.20      8.04 o 
   6   1   5     4015.02     4034.03     45.24 o 
   7   1   5      645.11      624.44     21.99 o 
   8   1   5     1050.47      911.28     26.97 o 
   9   1   5      213.70      211.18     18.08 o 
  10   1   5       94.92      105.23     14.69 o 
  11   1   5      518.76      546.33     36.76 o 
  12   1   5       35.32       66.62     23.72 o 
 -16   2   5      149.78      146.20     29.76 o 
 -15   2   5        1.13      -26.41     17.61 o 
 -14   2   5      693.12      662.36     41.75 o 
 -13   2   5      129.38      186.70     26.99 o 
 -12   2   5      409.70      404.57     31.46 o 
 -11   2   5        3.61      -14.41     13.15 o 
 -10   2   5      998.04      966.70     39.74 o 
  -9   2   5      649.22      675.36     18.78 o 
  -8   2   5      200.49      205.09     11.03 o 
  -7   2   5     1224.60     1130.96     22.10 o 
  -6   2   5      279.11      278.59     18.82 o 
  -5   2   5     8213.14     8424.43     73.00 o 
  -4   2   5      631.69      606.37     14.33 o 
  -3   2   5      918.15      840.16     12.95 o 
  -2   2   5      428.93      494.54     10.17 o 
  -1   2   5      829.72      688.89     13.25 o 
   0   2   5     4862.40     4566.04     39.58 o 
   1   2   5     1482.82     1586.76     21.13 o 
   2   2   5     4507.87     4239.83     40.67 o 
   3   2   5     1051.35     1063.79     27.65 o 
   4   2   5     2308.51     2230.99     30.26 o 
   5   2   5     3553.06     3492.91     40.39 o 
   6   2   5      220.79      246.24     14.96 o 
   7   2   5     1671.87     1657.60     34.46 o 
   8   2   5      215.52      221.15     17.00 o 
   9   2   5      632.64      698.51     26.46 o 
  10   2   5      276.30      269.88     19.93 o 
  11   2   5      174.90      156.64     26.57 o 
  12   2   5      550.47      624.99     41.41 o 
 -16   3   5       51.85       83.76     26.08 o 
 -15   3   5       79.98       68.56     25.84 o 
 -14   3   5        7.22        9.90     18.34 o 
 -13   3   5      995.99     1005.30     48.97 o 
 -12   3   5      252.46      303.37     28.70 o 
 -11   3   5      713.50      715.31     37.13 o 
 -10   3   5      392.04      411.29     27.53 o 
  -9   3   5     2181.49     2363.51     37.49 o 
  -8   3   5     1578.58     1456.58     36.84 o 
  -7   3   5       21.24        6.27      7.58 o 
  -6   3   5     4242.00     4056.30     44.00 o 
  -5   3   5      616.30      694.58     39.36 o 
  -4   3   5     1407.83     1430.96     28.05 o 
  -3   3   5     4823.09     4693.30     38.85 o 
  -2   3   5     6842.25     6517.55     50.42 o 
  -1   3   5     2470.66     2466.94     26.29 o 
   0   3   5     1340.69     1296.80     23.10 o 
   1   3   5     5350.51     5253.05     46.62 o 
   2   3   5      284.71      183.54      9.70 o 
   3   3   5     1923.72     2081.39     28.47 o 
   4   3   5     3012.39     2847.00     42.56 o 
   5   3   5      955.02     1027.08     34.61 o 
   6   3   5      452.57      498.65     23.29 o 
   7   3   5      105.59       92.62     20.33 o 
   8   3   5     1702.12     1662.54     36.84 o 
   9   3   5      101.46      129.12     15.18 o 
  10   3   5      146.91      144.93     26.42 o 
  11   3   5       35.45       28.17     20.07 o 
  12   3   5       65.85       36.15     23.20 o 
 -16   4   5       13.53       -5.89     19.59 o 
 -15   4   5      191.25      224.82     31.42 o 
 -14   4   5      407.31      417.91     35.90 o 
 -13   4   5       70.66       57.47     24.08 o 
 -12   4   5      860.13      842.26     42.24 o 
 -11   4   5       79.17      120.87     22.55 o 
 -10   4   5     2161.63     2080.05     37.77 o 
  -9   4   5     1362.92     1331.12     40.20 o 
  -8   4   5       16.01       22.67      7.26 o 
  -7   4   5      240.87      208.68     22.51 o 
  -6   4   5      213.01      226.11      8.49 o 
  -5   4   5     3995.33     3696.74     33.55 o 
  -4   4   5     1009.91      950.72     14.07 o 
  -3   4   5     3292.86     2913.27     28.51 o 
  -2   4   5     8523.68     8510.62     63.59 o 
  -1   4   5      959.06      938.69     17.55 o 
   0   4   5     1476.39     1564.42     22.01 o 
   1   4   5      426.03      381.21     12.11 o 
   2   4   5      516.15      585.44     19.94 o 
   3   4   5     2152.76     2129.26     35.89 o 
   4   4   5     2619.40     2593.44     41.66 o 
   5   4   5      102.64       89.70     11.64 o 
   6   4   5     1442.21     1484.98     32.72 o 
   7   4   5     2203.83     2186.19     41.59 o 
   8   4   5      154.27      123.95     15.55 o 
   9   4   5      272.78      264.57     19.98 o 
  10   4   5       35.96       15.11     20.25 o 
  11   4   5      101.74       85.03     24.50 o 
 -16   5   5      264.04      298.42     37.64 o 
 -15   5   5      128.92      116.18     28.18 o 
 -14   5   5       13.40      -13.44     18.68 o 
 -13   5   5     1036.93     1010.77     50.13 o 
 -12   5   5      287.21      282.78     31.06 o 
 -11   5   5      848.70      874.54     45.67 o 
 -10   5   5      460.00      498.43     20.39 o 
  -9   5   5     1537.45     1614.81     33.21 o 
  -8   5   5      108.12      117.11     11.18 o 
  -7   5   5      366.06      406.41     42.21 o 
  -6   5   5     4764.73     4404.81     55.31 o 
  -5   5   5      137.74      185.18     12.15 o 
  -4   5   5     5122.16     4974.04     49.21 o 
  -3   5   5      203.98      199.30     10.25 o 
  -2   5   5     5146.17     4946.88     43.79 o 
  -1   5   5     1344.35     1181.37     19.08 o 
   0   5   5        2.87       -4.82     11.01 o 
   1   5   5    13967.87    13531.37    146.59 o 
   2   5   5      237.64      266.89     32.50 o 
   3   5   5     6835.92     6778.20     89.14 o 
   4   5   5      815.97      797.89     23.64 o 
   5   5   5     1146.88     1211.75     32.10 o 
   6   5   5      650.35      643.84     38.90 o 
   7   5   5      267.56      260.22     18.58 o 
   8   5   5      893.50      842.38     27.90 o 
   9   5   5        2.44        6.39     17.24 o 
  10   5   5       52.22       29.34     20.81 o 
  11   5   5       52.31       57.90     22.78 o 
 -16   6   5       39.64       41.29     23.72 o 
 -15   6   5      114.23       92.84     25.42 o 
 -14   6   5       76.12       94.46     23.75 o 
 -13   6   5      102.66       87.59     24.76 o 
 -12   6   5      640.84      627.87     38.98 o 
 -11   6   5      169.90      156.14     25.71 o 
 -10   6   5     1653.43     1644.93     35.69 o 
  -9   6   5        0.85      -11.02      7.35 o 
  -8   6   5      466.05      479.33     20.10 o 
  -7   6   5     2145.92     1915.32     35.95 o 
  -6   6   5     1310.36     1409.53     30.23 o 
  -5   6   5     9568.14     9003.27     92.07 o 
  -4   6   5     1278.33     1483.35     43.53 o 
  -3   6   5     5250.65     5331.64     62.42 o 
  -2   6   5     1587.64     1564.20     31.86 o 
  -1   6   5     3836.57     4298.20    115.41 o 
   0   6   5    10948.50    10838.53    104.65 o 
   1   6   5     1400.07     1469.14     30.79 o 
   2   6   5       12.90       -7.99      6.90 o 
   3   6   5      485.80      442.57     18.36 o 
   4   6   5       90.35       70.29     10.74 o 
   5   6   5      536.95      497.23     20.98 o 
   6   6   5     1327.69     1318.67     43.62 o 
   7   6   5      430.25      450.85     21.94 o 
   8   6   5       14.36        0.14     11.39 o 
   9   6   5       56.63       31.88     20.25 o 
  10   6   5      186.26      219.52     32.21 o 
  11   6   5       56.53       76.66     25.45 o 
 -16   7   5      151.11      203.51     33.64 o 
 -15   7   5       44.96       80.26     24.58 o 
 -14   7   5       62.82       79.53     23.03 o 
 -13   7   5      293.37      290.98     32.20 o 
 -12   7   5     1079.25     1074.19     57.86 o 
 -11   7   5      689.34      710.03     28.61 o 
 -10   7   5       97.56      101.61     13.12 o 
  -9   7   5     1810.31     1805.33     38.01 o 
  -8   7   5        2.16       -2.28      9.32 o 
  -7   7   5      870.06      939.63     26.34 o 
  -6   7   5     2403.37     2402.08     41.94 o 
  -5   7   5      118.27      140.22     13.00 o 
  -4   7   5     6846.53     7152.74    115.11 o 
  -3   7   5      643.38      593.82     20.25 o 
  -2   7   5     5157.68     4796.78     60.74 o 
  -1   7   5        2.65        2.49      7.63 o 
   0   7   5      486.63      440.23     18.76 o 
   1   7   5     9712.02     8972.89    186.19 o 
   2   7   5      399.47      370.97     33.11 o 
   3   7   5       36.53       43.42     14.75 o 
   4   7   5       54.75       59.63     11.86 o 
   5   7   5     1723.84     1655.68     48.35 o 
   6   7   5     1091.86     1192.53     42.69 o 
   7   7   5        7.77       -6.84     11.17 o 
   8   7   5      262.90      230.84     30.44 o 
   9   7   5       22.00       -4.03     18.18 o 
  10   7   5      332.94      459.46     38.79 o 
 -15   8   5      148.53      183.18     29.71 o 
 -14   8   5       42.94       21.11     19.86 o 
 -13   8   5      365.51      420.52     35.62 o 
 -12   8   5      386.84      431.24     30.38 o 
 -11   8   5      492.88      459.20     23.44 o 
 -10   8   5     1358.36     1331.38     34.77 o 
  -9   8   5      212.58      272.12     18.27 o 
  -8   8   5     2802.19     2731.44     48.22 o 
  -7   8   5     2798.90     2771.06     47.97 o 
  -6   8   5       11.69        2.16     12.59 o 
  -5   8   5     3914.19     3772.19     55.96 o 
  -4   8   5      101.59       90.84     16.99 o 
  -3   8   5     2354.46     2305.72     60.39 o 
  -2   8   5      158.60      173.64     13.83 o 
  -1   8   5     2005.83     2166.56     39.92 o 
   0   8   5     3639.26     3712.59     54.82 o 
   1   8   5     1001.41      987.09     27.58 o 
   2   8   5     1554.93     1467.52     33.65 o 
   3   8   5      392.30      326.53     17.84 o 
   4   8   5      917.67      903.23     27.99 o 
   5   8   5      462.60      446.83     21.84 o 
   6   8   5       31.18       26.13     15.07 o 
   7   8   5      313.53      319.09     20.57 o 
   8   8   5       95.75       68.44     23.72 o 
   9   8   5      410.57      401.60     37.70 o 
 -15   9   5        6.04       -6.90     18.74 o 
 -14   9   5      282.06      323.46     35.41 o 
 -13   9   5      379.25      346.50     22.90 o 
 -12   9   5       96.04       90.25     28.00 o 
 -11   9   5      479.92      510.47     25.41 o 
 -10   9   5      153.47      128.32     15.77 o 
  -9   9   5     1505.77     1501.85     37.21 o 
  -8   9   5      240.75      251.69     18.10 o 
  -7   9   5      800.16      831.19     27.54 o 
  -6   9   5     1304.52     1316.41     40.34 o 
  -5   9   5      432.76      403.16     20.53 o 
  -4   9   5     1452.49     1332.87     47.44 o 
  -3   9   5       71.21       63.73     10.85 o 
  -2   9   5     1581.07     1536.71     60.10 o 
  -1   9   5      222.61      203.29     15.85 o 
   0   9   5      243.38      239.28     16.48 o 
   1   9   5     1502.46     1502.82     74.22 o 
   2   9   5        2.18       -5.30      9.46 o 
   3   9   5      231.69      194.62     17.20 o 
   4   9   5       33.26       34.36     11.82 o 
   5   9   5       88.60       87.12     16.23 o 
   6   9   5      322.55      309.01     21.45 o 
   7   9   5       67.42       64.46     22.94 o 
   8   9   5       94.43      159.39     29.47 o 
   9   9   5       37.40       49.62     23.70 o 
 -15  10   5      162.55      206.16     33.69 o 
 -14  10   5       36.85       60.58     21.68 o 
 -13  10   5      604.59      692.08     31.22 o 
 -12  10   5      665.59      716.38     46.17 o 
 -11  10   5      111.53      111.57     16.55 o 
 -10  10   5      192.07      172.49     18.08 o 
  -9  10   5        0.97      -13.97      9.31 o 
  -8  10   5      692.92      644.62     26.11 o 
  -7  10   5      238.23      230.60     18.82 o 
  -6  10   5      281.44      282.69     19.27 o 
  -5  10   5      334.66      323.87     19.43 o 
  -4  10   5      125.05      169.78     22.77 o 
  -3  10   5      771.69      774.43     26.13 o 
  -2  10   5       78.58       60.42     11.74 o 
  -1  10   5      624.01      628.88     40.29 o 
   0  10   5       44.60       70.09     12.73 o 
   1  10   5      819.41      808.75     27.83 o 
   2  10   5     1340.37     1391.32     35.90 o 
   3  10   5       40.87       29.35     12.02 o 
   4  10   5      238.76      308.29     20.56 o 
   5  10   5      473.23      427.17     23.18 o 
   6  10   5      445.48      464.65     38.71 o 
   7  10   5      125.56      162.07     29.16 o 
   8  10   5      143.12      130.92     27.98 o 
 -14  11   5      265.24      275.04     35.77 o 
 -13  11   5      223.54      273.64     24.16 o 
 -12  11   5       13.71       10.89     13.45 o 
 -11  11   5      161.23      160.32     18.82 o 
 -10  11   5      103.02      103.54     16.18 o 
  -9  11   5      128.80      139.74     38.04 o 
  -8  11   5        6.52      -10.10     10.60 o 
  -7  11   5     1036.95     1196.24     35.48 o 
  -6  11   5      162.71      189.69     19.11 o 
  -5  11   5      510.43      490.78     23.82 o 
  -4  11   5      152.78      115.54     21.95 o 
  -3  11   5      203.80      157.53     16.16 o 
  -2  11   5     1749.87     1578.48     38.71 o 
  -1  11   5      478.65      429.07     22.77 o 
   0  11   5       77.64       75.92     14.65 o 
   1  11   5        3.97      -15.23     10.15 o 
   2  11   5     1033.67     1002.90     35.62 o 
   3  11   5     1006.77     1051.21     33.38 o 
   4  11   5      256.13      281.22     34.40 o 
   5  11   5      400.20      410.68     26.78 o 
   6  11   5       24.24       13.40     20.02 o 
   7  11   5      266.12      272.19     36.36 o 
 -13  12   5       99.26      134.01     20.53 o 
 -12  12   5       79.48       74.49     18.60 o 
 -11  12   5        2.52       11.45     13.73 o 
 -10  12   5       71.42       53.60     15.15 o 
  -9  12   5      159.63      127.61     18.22 o 
  -8  12   5      373.14      375.08     23.30 o 
  -7  12   5      234.69      254.82     21.24 o 
  -6  12   5     1667.47     1651.99     66.10 o 
  -5  12   5     1053.92      994.54     45.36 o 
  -4  12   5      374.55      340.38     31.05 o 
  -3  12   5     1028.15      997.06     53.85 o 
  -2  12   5      181.73      196.67     38.22 o 
  -1  12   5      446.58      556.91     27.35 o 
   0  12   5      426.38      388.27     23.09 o 
   1  12   5       35.84       31.50     13.49 o 
   2  12   5      670.89      636.01     27.95 o 
   3  12   5       35.77       53.02     15.09 o 
   4  12   5      131.82      169.18     19.08 o 
   5  12   5       92.83       82.99     16.87 o 
 -13  13   5        2.07       12.69     14.44 o 
 -12  13   5      210.91      211.28     32.88 o 
 -11  13   5      136.06      135.67     19.88 o 
 -10  13   5      211.71      242.08     23.06 o 
  -9  13   5      211.99      288.46     24.37 o 
  -8  13   5       54.06       54.63     15.60 o 
  -7  13   5      788.69      810.50     32.43 o 
  -6  13   5       97.06      104.51     16.92 o 
  -5  13   5      423.74      412.25     25.15 o 
  -4  13   5      601.99      621.67     40.39 o 
  -3  13   5       20.73        3.65     11.54 o 
  -2  13   5      335.77      316.25     22.51 o 
  -1  13   5       71.96       70.76     20.71 o 
   0  13   5       52.69       48.82     14.73 o 
   1  13   5       39.16       33.93     13.95 o 
   2  13   5      490.50      449.92     29.12 o 
   3  13   5      413.84      424.62     25.08 o 
   4  13   5        0.13        2.45     12.59 o 
   5  13   5      126.26      189.23     33.00 o 
 -12  14   5        9.69       18.12     14.83 o 
 -11  14   5      163.02      163.82     21.33 o 
 -10  14   5      276.65      293.23     25.04 o 
  -9  14   5      106.55       92.38     18.33 o 
  -8  14   5       86.53       93.80     33.89 o 
  -7  14   5       15.91        5.38     21.58 o 
  -6  14   5      116.15      111.80     18.12 o 
  -5  14   5      230.47      256.12     32.59 o 
  -4  14   5      138.90      147.32     41.37 o 
  -3  14   5      101.50       97.67     16.72 o 
  -2  14   5        8.85       -9.70     16.15 o 
  -1  14   5      346.23      299.92     23.88 o 
   0  14   5       70.03       57.34     16.04 o 
   1  14   5      107.26      130.19     19.32 o 
   2  14   5       14.65       21.76     20.41 o 
   3  14   5      161.38      186.17     20.63 o 
   4  14   5       82.25       93.05     18.22 o 
 -10  15   5      124.25      134.11     20.41 o 
  -9  15   5      153.92      171.74     32.56 o 
  -8  15   5        5.04        0.97     14.54 o 
  -7  15   5      311.54      343.46     25.76 o 
  -6  15   5       39.77       53.95     16.72 o 
  -5  15   5      678.98      724.10     47.55 o 
  -4  15   5      349.06      372.81     24.96 o 
  -3  15   5       17.51       -5.17     27.98 o 
  -2  15   5      349.80      399.53     25.90 o 
  -1  15   5        1.17       -9.71     19.32 o 
   0  15   5      416.43      454.94     44.95 o 
   1  15   5       34.42       25.22     15.29 o 
   2  15   5       74.89       87.55     17.67 o 
  -8  16   5      260.65      286.25     35.42 o 
  -7  16   5        0.08      -19.29     13.12 o 
  -6  16   5      144.34      179.49     32.04 o 
  -5  16   5       10.01       15.46     14.38 o 
  -4  16   5      195.19      200.33     27.16 o 
  -3  16   5       66.98       86.98     17.93 o 
  -2  16   5       68.60       35.56     16.30 o 
  -1  16   5      193.37      183.27     21.99 o 
   0  16   5       40.04       23.51     15.70 o 
   0 -17   6      197.54      201.25     31.64 o 
   1 -17   6      124.42      102.08     26.64 o 
   2 -17   6      149.83      171.33     32.88 o 
   3 -17   6      303.78      267.18     38.32 o 
  -5 -16   6       27.36       37.91     20.42 o 
  -4 -16   6       10.64       20.81     20.94 o 
  -1 -16   6      248.41      234.54     32.93 o 
   0 -16   6        7.42        2.79     17.62 o 
   1 -16   6      150.69      175.09     30.45 o 
   2 -16   6      368.22      409.21     42.07 o 
   3 -16   6       76.64      100.29     27.03 o 
   4 -16   6      467.21      465.67     42.81 o 
   5 -16   6       19.89        6.87     19.90 o 
   6 -16   6      249.75      256.06     37.62 o 
  -5 -15   6       72.03       78.46     25.24 o 
  -4 -15   6     1038.19     1099.96     53.08 o 
  -3 -15   6       50.88       95.51     22.55 o 
  -2 -15   6      478.34      482.40     36.97 o 
  -1 -15   6        7.92        9.97     18.72 o 
   0 -15   6       66.55       51.93     21.95 o 
   1 -15   6      228.09      209.40     30.57 o 
   2 -15   6      386.95      342.26     37.43 o 
   3 -15   6      418.97      407.91     37.91 o 
   4 -15   6       68.07       39.76     22.07 o 
   5 -15   6      232.96      199.17     33.20 o 
   6 -15   6        3.06       23.56     21.25 o 
   7 -15   6      116.29      195.19     33.36 o 
  -5 -14   6        0.49       -9.98     17.27 o 
  -4 -14   6      801.35      894.36     46.31 o 
  -3 -14   6      128.40      179.20     27.59 o 
  -2 -14   6       12.32       10.81     12.60 o 
  -1 -14   6      889.86      979.62     42.24 o 
   0 -14   6       46.00       29.23     13.29 o 
   1 -14   6      217.48      194.52     28.20 o 
   2 -14   6      148.18      135.74     26.61 o 
   3 -14   6      540.02      518.64     39.66 o 
   4 -14   6      176.85      196.42     30.93 o 
   5 -14   6       14.20       -7.64     17.03 o 
   6 -14   6      119.30      140.44     28.87 o 
   7 -14   6        0.17        3.63     19.23 o 
   8 -14   6      235.43      193.95     33.26 o 
  -9 -13   6        8.21      -12.89     19.93 o 
  -8 -13   6       36.20       17.32     18.63 o 
  -4 -13   6      153.83      148.95     25.62 o 
  -3 -13   6       52.11       19.93     17.61 o 
  -2 -13   6     1560.60     1674.39     40.55 o 
  -1 -13   6       28.40       32.19     12.47 o 
   0 -13   6      826.93      818.40     30.00 o 
   1 -13   6       28.95       25.42     11.31 o 
   2 -13   6        3.32      -16.93     15.65 o 
   3 -13   6      125.78       98.82     24.69 o 
   4 -13   6      403.73      372.72     34.50 o 
   5 -13   6      484.30      564.00     41.19 o 
   6 -13   6        0.66       16.01     19.37 o 
   7 -13   6      348.66      352.63     38.84 o 
   8 -13   6       10.38       10.89     19.81 o 
   9 -13   6      169.77      147.04     30.77 o 
 -10 -12   6      153.98      128.95     27.03 o 
  -9 -12   6      190.14      208.95     28.12 o 
  -8 -12   6      234.45      218.41     28.59 o 
  -7 -12   6      169.95      136.83     24.76 o 
  -6 -12   6      563.44      547.78     33.84 o 
  -4 -12   6     1752.57     1906.78     61.80 o 
  -3 -12   6     1894.16     1796.90     45.13 o 
  -2 -12   6       62.08       51.07     12.21 o 
  -1 -12   6      648.89      675.55     38.05 o 
   0 -12   6       24.67       36.22     15.59 o 
   1 -12   6       78.31       93.13     12.88 o 
   2 -12   6       22.93       11.28      9.59 o 
   3 -12   6      320.25      316.15     19.20 o 
   4 -12   6        3.86      -14.01     16.11 o 
   5 -12   6      505.65      513.49     38.51 o 
   6 -12   6     1612.16     1635.55     64.94 o 
   7 -12   6       32.80       31.55     21.10 o 
   8 -12   6      269.21      221.50     33.36 o 
   9 -12   6      140.99      128.41     28.78 o 
  10 -12   6       47.37       54.40     25.45 o 
 -11 -11   6        7.22       -1.85     20.18 o 
 -10 -11   6      706.46      686.02     41.59 o 
  -9 -11   6      199.55      184.97     27.70 o 
  -8 -11   6      314.74      323.41     30.75 o 
  -7 -11   6      595.68      584.72     35.37 o 
  -6 -11   6        7.45       16.99     14.18 o 
  -5 -11   6     1194.46     1351.03     44.76 o 
  -4 -11   6      311.21      261.29     27.81 o 
  -3 -11   6     1061.96     1015.57     40.04 o 
  -2 -11   6      151.78      166.03     22.96 o 
  -1 -11   6      181.15      191.80     16.81 o 
   0 -11   6      475.89      517.69     21.99 o 
   1 -11   6      257.56      263.58     17.21 o 
   2 -11   6      364.07      389.31     19.34 o 
   3 -11   6      937.44      919.73     27.96 o 
   4 -11   6     1328.20     1377.22     34.43 o 
   5 -11   6      551.15      580.50     39.08 o 
   6 -11   6      162.18      144.08     27.10 o 
   7 -11   6     1036.95     1104.20     54.10 o 
   8 -11   6       31.78       33.60     20.44 o 
   9 -11   6      313.16      379.88     38.89 o 
  10 -11   6      113.13      120.61     28.67 o 
  11 -11   6      210.34      270.15     38.54 o 
 -12 -10   6       94.59      105.76     27.68 o 
 -11 -10   6      336.75      323.13     34.38 o 
 -10 -10   6       81.64       91.34     23.23 o 
  -9 -10   6      869.11      865.39     42.84 o 
  -8 -10   6      614.02      591.93     36.03 o 
  -7 -10   6       24.62       23.10     16.42 o 
  -6 -10   6      529.53      572.21     30.96 o 
  -5 -10   6      296.21      320.06     24.37 o 
  -4 -10   6     1459.89     1352.77     28.84 o 
  -3 -10   6       46.16       45.16      7.86 o 
  -2 -10   6      810.33      879.47     58.22 o 
  -1 -10   6      472.47      489.17     20.32 o 
   0 -10   6        2.43       -0.75      7.84 o 
   1 -10   6      594.74      550.17     21.28 o 
   2 -10   6        0.01       -7.91      7.79 o 
   3 -10   6      968.76      950.92     27.18 o 
   4 -10   6      244.64      271.44     29.88 o 
   5 -10   6      905.85      811.44     28.84 o 
   6 -10   6     1100.70     1077.82     31.79 o 
   7 -10   6        0.33       11.71     19.25 o 
   8 -10   6      935.52      845.32     48.28 o 
   9 -10   6       74.91       61.39     23.36 o 
  10 -10   6      205.74      171.28     30.30 o 
  11 -10   6       88.63       65.22     27.30 o 
 -13  -9   6      140.75      149.43     30.12 o 
 -12  -9   6      419.74      407.34     36.02 o 
 -11  -9   6        5.58        5.46     19.45 o 
 -10  -9   6      581.85      602.02     37.38 o 
  -9  -9   6      415.67      423.16     32.90 o 
  -8  -9   6      762.28      769.01     37.97 o 
  -7  -9   6      904.47      826.01     36.30 o 
  -6  -9   6       40.66       26.22     13.34 o 
  -5  -9   6      494.48      473.52     25.34 o 
  -4  -9   6        1.13       -2.38      6.38 o 
  -3  -9   6     1186.22     1304.99     22.52 o 
  -2  -9   6      746.89      768.01     16.89 o 
  -1  -9   6     1588.76     1698.25     48.05 o 
   0  -9   6      928.57     1019.83     58.51 o 
   1  -9   6      190.03      186.14     13.93 o 
   2  -9   6     3946.71     4008.29     56.53 o 
   3  -9   6      511.68      504.94     20.27 o 
   4  -9   6     1595.40     1669.93     35.91 o 
   5  -9   6      523.71      563.92     22.62 o 
   6  -9   6       66.20       48.18     12.29 o 
   7  -9   6     1189.71     1101.59     32.28 o 
   8  -9   6       65.24       58.62     22.46 o 
   9  -9   6      528.72      519.93     39.79 o 
  10  -9   6       63.58       47.33     22.89 o 
  11  -9   6       47.61       40.79     23.88 o 
 -13  -8   6      111.82      127.21     28.08 o 
 -12  -8   6      220.96      222.39     33.05 o 
 -11  -8   6      355.84      339.11     33.60 o 
 -10  -8   6       13.63        2.99     16.37 o 
  -9  -8   6      754.47      789.16     38.36 o 
  -8  -8   6      319.65      309.19     25.32 o 
  -7  -8   6     1907.51     1931.51     52.87 o 
  -6  -8   6     1112.93     1109.45     37.71 o 
  -5  -8   6       20.19       34.29     11.41 o 
  -4  -8   6      325.27      289.08     13.31 o 
  -3  -8   6      131.84      126.22      8.64 o 
  -2  -8   6     1529.65     1405.83     21.55 o 
  -1  -8   6     1980.48     1951.37     24.61 o 
   0  -8   6      565.79      560.02     40.93 o 
   1  -8   6     4602.46     4623.95     59.42 o 
   2  -8   6     1389.38     1350.13     30.08 o 
   3  -8   6     3196.54     3129.69     48.31 o 
   4  -8   6     1773.05     1773.44     36.25 o 
   5  -8   6      584.11      583.34     22.55 o 
   6  -8   6      231.24      238.01     21.56 o 
   7  -8   6      400.17      359.34     20.45 o 
   8  -8   6      444.70      500.38     23.92 o 
   9  -8   6      126.10      120.57     17.32 o 
  10  -8   6      388.86      342.12     36.28 o 
  11  -8   6       22.23       11.52     20.92 o 
  12  -8   6      120.27       94.28     28.68 o 
 -14  -7   6      183.23      180.17     33.65 o 
 -13  -7   6       83.28       85.50     25.42 o 
 -12  -7   6       18.58       -1.29     18.94 o 
 -11  -7   6      292.00      246.65     30.63 o 
 -10  -7   6      626.03      538.17     33.91 o 
  -9  -7   6        0.54        2.79     13.63 o 
  -8  -7   6     2108.09     2075.69     56.32 o 
  -7  -7   6        0.71        4.15     10.30 o 
  -6  -7   6     1741.84     1884.42     47.58 o 
  -5  -7   6      658.88      645.98     16.99 o 
  -4  -7   6      157.42      160.03     10.04 o 
  -3  -7   6     1687.67     1820.51     24.32 o 
  -2  -7   6        3.00        7.32      4.52 o 
  -1  -7   6     5347.94     5221.10     45.01 o 
   0  -7   6     5478.33     6114.12     68.81 o 
   1  -7   6      337.73      376.45     16.58 o 
   2  -7   6      301.53      260.30     14.43 o 
   3  -7   6      150.28      139.25     17.41 o 
   4  -7   6     2687.17     2784.75     45.11 o 
   5  -7   6      256.51      222.86     24.38 o 
   6  -7   6     1065.73     1023.66     30.92 o 
   7  -7   6       95.04       87.89     12.90 o 
   8  -7   6      891.68      881.93     29.77 o 
   9  -7   6     1123.70     1077.01     34.20 o 
  10  -7   6      326.14      283.94     29.89 o 
  11  -7   6      290.08      276.21     33.92 o 
  12  -7   6       40.11       83.73     24.32 o 
 -14  -6   6      405.39      365.96     38.67 o 
 -13  -6   6       29.58       46.96     24.51 o 
 -12  -6   6      517.61      500.73     36.38 o 
 -11  -6   6      441.10      437.88     33.97 o 
 -10  -6   6       56.96       53.91     18.14 o 
  -9  -6   6     1310.39     1262.42     44.91 o 
  -8  -6   6       23.53       31.68     14.20 o 
  -7  -6   6     2678.13     2650.24     59.14 o 
  -6  -6   6      134.17      150.67     15.73 o 
  -5  -6   6        2.11        4.73      5.06 o 
  -4  -6   6      674.99      646.74     14.06 o 
  -3  -6   6      322.50      466.92     11.75 o 
  -2  -6   6     2057.89     2083.16     23.98 o 
  -1  -6   6      229.62      166.67     11.84 o 
   0  -6   6     4877.73     4740.23     77.15 o 
   1  -6   6     2384.67     2547.91     39.08 o 
   2  -6   6     2593.94     2787.31     41.92 o 
   3  -6   6     4952.56     4674.73     58.87 o 
   4  -6   6       63.45       60.80     12.30 o 
   5  -6   6     2254.36     2395.99     42.29 o 
   6  -6   6     1467.76     1481.39     33.86 o 
   7  -6   6      603.07      655.91     25.67 o 
   8  -6   6       11.38       16.24     10.98 o 
   9  -6   6       14.78        7.75     11.42 o 
  10  -6   6      121.53      117.04     17.08 o 
  11  -6   6       16.82       10.62     19.04 o 
  12  -6   6      110.98      130.30     26.83 o 
 -15  -5   6      182.10      164.83     33.12 o 
 -14  -5   6       26.91       15.24     22.40 o 
 -13  -5   6      285.91      370.79     37.13 o 
 -12  -5   6      191.39      208.69     28.10 o 
 -11  -5   6      152.45      125.37     22.91 o 
 -10  -5   6     1340.42     1426.77     49.61 o 
  -9  -5   6       15.54       10.13     14.04 o 
  -8  -5   6     2733.77     2682.68     61.72 o 
  -7  -5   6      886.38      864.03     32.36 o 
  -6  -5   6      748.29      751.32     28.63 o 
  -5  -5   6     1467.42     1872.76     26.14 o 
  -4  -5   6      250.64      292.81      9.48 o 
  -3  -5   6     3159.68     3321.86     32.16 o 
  -2  -5   6      693.56      885.88     14.04 o 
  -1  -5   6     1173.49     1221.88     23.88 o 
   0  -5   6       13.17       38.33      6.88 o 
   1  -5   6     6079.10     6588.95     69.87 o 
   2  -5   6     2748.55     2826.77     41.35 o 
   3  -5   6      214.78      258.83     13.99 o 
   4  -5   6     2107.28     1953.47     35.97 o 
   5  -5   6        6.39       -4.30      7.09 o 
   6  -5   6     2360.58     2269.27     42.24 o 
   7  -5   6      611.46      594.45     23.10 o 
   8  -5   6      494.52      484.76     23.19 o 
   9  -5   6       17.66       13.87     11.54 o 
  10  -5   6      110.07       89.30     19.74 o 
  11  -5   6      592.06      591.73     39.60 o 
  12  -5   6       30.52       20.70     19.41 o 
 -15  -4   6        0.29      -29.72     21.06 o 
 -14  -4   6      851.85      801.50     47.28 o 
 -13  -4   6      300.80      295.47     33.26 o 
 -12  -4   6      904.20      865.55     43.34 o 
 -11  -4   6       54.74       51.12     20.35 o 
 -10  -4   6      162.47      227.75     24.91 o 
  -9  -4   6      932.73      823.51     35.67 o 
  -8  -4   6      953.07     1011.80     37.31 o 
  -7  -4   6     1802.54     1829.29     46.26 o 
  -6  -4   6       26.28       14.81      9.89 o 
  -5  -4   6     4483.41     4886.57     47.88 o 
  -4  -4   6        9.98       22.09     10.92 o 
  -3  -4   6     1203.98     1156.10     16.24 o 
  -2  -4   6     8686.16     8810.17     69.40 o 
  -1  -4   6      901.80      925.73     19.77 o 
   0  -4   6     1418.81     1185.12     42.29 o 
   1  -4   6     2500.68     2597.31     37.30 o 
   2  -4   6     2877.18     3163.98     43.31 o 
   3  -4   6     1084.36      956.71     15.46 o 
   4  -4   6        2.64        2.09      6.22 o 
   5  -4   6     1446.69     1431.69     22.78 o 
   6  -4   6       15.37        8.57      8.34 o 
   7  -4   6      708.65      678.18     24.42 o 
   8  -4   6       31.46       40.39     11.75 o 
   9  -4   6     1048.93     1131.11     34.28 o 
  10  -4   6      454.03      505.97     36.89 o 
  11  -4   6        0.21      -10.52     17.61 o 
  12  -4   6      376.10      413.77     36.15 o 
 -16  -3   6       39.61       -5.91     22.04 o 
 -15  -3   6      483.33      523.25     42.18 o 
 -14  -3   6      220.29      260.06     34.03 o 
 -13  -3   6     1438.47     1454.94     57.01 o 
 -12  -3   6       80.34       84.23     21.31 o 
 -11  -3   6       34.06       -7.15     16.50 o 
 -10  -3   6      774.20      668.82     34.85 o 
  -9  -3   6        9.25        1.98     12.37 o 
  -8  -3   6     2176.86     2329.05     56.01 o 
  -7  -3   6      151.94      149.18     16.47 o 
  -6  -3   6      102.78       84.69     12.39 o 
  -5  -3   6       42.64       70.72      6.44 o 
  -4  -3   6       49.82       72.63      5.13 o 
  -3  -3   6     3012.38     2695.80     26.27 o 
  -2  -3   6      218.79      243.04     11.09 o 
  -1  -3   6     3466.98     4049.40     33.95 o 
   0  -3   6     1362.57     1417.74     24.83 o 
   1  -3   6    15225.39    15782.76    133.20 o 
   2  -3   6        2.72       64.93     11.88 o 
   3  -3   6      247.10      297.04     11.19 o 
   4  -3   6      578.27      523.94     13.34 o 
   5  -3   6       61.40       51.81      6.71 o 
   6  -3   6     2154.95     2149.19     30.58 o 
   7  -3   6      479.34      479.02     29.01 o 
   8  -3   6      357.94      340.30     19.94 o 
   9  -3   6      102.79      104.29     16.32 o 
  10  -3   6        8.59       15.43     17.67 o 
  11  -3   6      305.31      363.00     32.89 o 
  12  -3   6        1.53       -0.26     18.05 o 
 -16  -2   6      170.81      206.24     33.31 o 
 -15  -2   6       66.73       88.73     25.90 o 
 -14  -2   6      305.02      307.51     34.53 o 
 -13  -2   6        9.75        8.25     18.71 o 
 -12  -2   6      105.19      131.02     23.22 o 
 -11  -2   6      199.49      144.48     22.48 o 
 -10  -2   6      586.78      492.00     29.57 o 
  -9  -2   6     1190.07     1173.09     40.59 o 
  -8  -2   6      248.38      247.10     20.63 o 
  -7  -2   6     2366.32     2466.65     53.33 o 
  -6  -2   6      353.32      381.45     21.14 o 
  -5  -2   6     9843.10     9791.77     82.55 o 
  -4  -2   6     1455.77     1618.73     30.39 o 
  -3  -2   6     3429.00     3451.59     30.80 o 
  -2  -2   6     6638.57     6710.05     50.30 o 
  -1  -2   6      765.46      913.97     13.37 o 
   0  -2   6    12100.63    11664.21     80.27 o 
   1  -2   6      213.71      197.55      7.17 o 
   2  -2   6     1381.80     1245.02     24.88 o 
   3  -2   6      360.92      314.01     10.33 o 
   4  -2   6       33.63       67.25      9.05 o 
   5  -2   6     2283.23     2214.89     29.66 o 
   6  -2   6        9.93        9.96      6.20 o 
   7  -2   6     2326.50     2307.77     34.07 o 
   8  -2   6      145.90      177.62     12.84 o 
   9  -2   6      855.08      931.95     28.82 o 
  10  -2   6     1429.62     1411.65     53.23 o 
  11  -2   6        4.80       -5.69     16.51 o 
 -16  -1   6       83.57      121.05     29.65 o 
 -15  -1   6      139.63      113.29     27.42 o 
 -14  -1   6      117.50       79.23     24.04 o 
 -13  -1   6     1149.94     1137.22     50.54 o 
 -12  -1   6       75.89      103.49     22.09 o 
 -11  -1   6       98.17       96.44     18.89 o 
 -10  -1   6      101.47      134.72     20.08 o 
  -9  -1   6     2188.62     2290.72     57.34 o 
  -8  -1   6     3675.51     3809.81     73.07 o 
  -7  -1   6     1079.40     1108.24     35.34 o 
  -6  -1   6     6623.99     6116.15     88.61 o 
  -5  -1   6     1998.35     2038.95     21.74 o 
  -4  -1   6    13148.86    13982.93    109.07 o 
  -3  -1   6    10871.59    11011.87     75.43 o 
  -2  -1   6      932.80     1072.85     15.34 o 
  -1  -1   6    24896.49    23729.67    148.96 o 
   0  -1   6     1720.52     1623.96     32.68 o 
   1  -1   6     2205.14     2154.37     24.32 o 
   2  -1   6       22.34       31.48      5.01 o 
   3  -1   6     6203.69     6407.64     54.36 o 
   4  -1   6     1037.08     1052.22     19.31 o 
   5  -1   6      157.01      182.23     10.46 o 
   6  -1   6     2340.45     2302.74     32.64 o 
   7  -1   6       65.92       73.29      9.57 o 
   8  -1   6     1220.57     1225.69     26.56 o 
   9  -1   6      219.65      206.62     29.44 o 
  10  -1   6      367.15      381.54     21.94 o 
  11  -1   6      406.11      422.92     32.68 o 
 -16   0   6        5.12      -14.36     18.86 o 
 -15   0   6      232.03      246.59     32.51 o 
 -14   0   6      551.80      570.34     39.09 o 
 -13   0   6      354.64      314.65     30.85 o 
 -12   0   6      925.02      805.75     40.91 o 
 -11   0   6      239.91      280.78     26.03 o 
 -10   0   6     1457.25     1631.57     50.18 o 
  -9   0   6      586.80      548.03     29.04 o 
  -8   0   6      249.32      218.99     21.40 o 
  -7   0   6     8730.27     9218.71    169.26 o 
  -6   0   6     2976.74     3020.77     34.01 o 
  -5   0   6     4251.19     4077.70     38.53 o 
  -4   0   6     7822.92     7452.36     55.16 o 
  -3   0   6     5101.16     5212.01     78.81 o 
  -2   0   6        7.18        4.87      3.04 o 
  -1   0   6       30.21       21.31      3.88 o 
   0   0   6     8047.94     7829.61     59.16 o 
   1   0   6     2155.58     1965.76     23.78 o 
   2   0   6     5475.41     5636.67     49.13 o 
   3   0   6     2160.68     2193.77     30.48 o 
   4   0   6      474.10      426.18     13.51 o 
   5   0   6      887.26      886.98     19.62 o 
   6   0   6      342.26      318.83     14.12 o 
   7   0   6     2727.20     2865.91     39.50 o 
   8   0   6       21.81       37.58     12.01 o 
   9   0   6      181.92      180.13     16.54 o 
  10   0   6      107.37      105.98     15.90 o 
  11   0   6      132.36      114.66     16.97 o 
  12   0   6      421.88      429.20     35.38 o 
 -16   1   6      385.20      416.53     38.45 o 
 -15   1   6      137.70       74.79     24.53 o 
 -14   1   6        2.77       19.09     19.66 o 
 -13   1   6      542.17      626.89     38.45 o 
 -12   1   6      474.78      430.30     32.08 o 
 -11   1   6     1027.25     1094.61     44.10 o 
 -10   1   6      541.04      584.25     31.52 o 
  -9   1   6     1916.07     1801.64     50.90 o 
  -8   1   6      748.67      725.56     17.44 o 
  -7   1   6     2868.65     3135.72     37.74 o 
  -6   1   6     7714.59     7673.52     58.25 o 
  -5   1   6     1111.19     1126.60     20.60 o 
  -4   1   6     5521.28     5493.34     44.02 o 
  -3   1   6     6516.67     6486.34     50.00 o 
  -2   1   6     7066.85     6546.91     50.57 o 
  -1   1   6     5867.54     5865.89     47.30 o 
   0   1   6      532.48      602.66     12.78 o 
   1   1   6     1278.81     1343.39     26.54 o 
   2   1   6       23.45       42.36      5.98 o 
   3   1   6     1854.73     1971.34     27.29 o 
   4   1   6     3779.10     3617.28     50.15 o 
   5   1   6     1070.10     1015.09     28.40 o 
   6   1   6     2630.95     2702.43     37.10 o 
   7   1   6      502.48      489.82     20.71 o 
   8   1   6     2296.31     2247.39     75.64 o 
   9   1   6      165.78      193.68     17.45 o 
  10   1   6      255.44      280.07     39.97 o 
  11   1   6      505.68      519.16     36.91 o 
  12   1   6       64.25       29.01     22.32 o 
 -16   2   6       38.28       70.53     25.26 o 
 -15   2   6      106.96      113.02     26.08 o 
 -14   2   6      238.51      256.30     31.50 o 
 -13   2   6      224.49      261.04     30.06 o 
 -12   2   6      215.51      286.29     28.35 o 
 -11   2   6        7.55       11.32     16.00 o 
 -10   2   6     2675.32     2616.79     65.66 o 
  -9   2   6       30.60       34.07      7.68 o 
  -8   2   6     1998.61     2066.84     52.77 o 
  -7   2   6     2868.74     2997.88     41.71 o 
  -6   2   6     2137.64     2535.27     27.27 o 
  -5   2   6     8108.14     8067.13     78.37 o 
  -4   2   6     5270.36     5485.42     67.78 o 
  -3   2   6     4308.51     4325.15     46.43 o 
  -2   2   6      828.71      897.03     14.74 o 
  -1   2   6     1963.15     1834.18     22.55 o 
   0   2   6     1478.70     1385.28     21.49 o 
   1   2   6     2356.21     2216.04     27.32 o 
   2   2   6     3902.55     4057.49     41.30 o 
   3   2   6      198.78      202.15     11.04 o 
   4   2   6     4412.64     4595.57     48.27 o 
   5   2   6      962.14      912.96     20.73 o 
   6   2   6      253.25      242.11     16.30 o 
   7   2   6     3251.21     3246.71     51.56 o 
   8   2   6       11.17       12.19     10.97 o 
   9   2   6       29.77        6.75     11.23 o 
  10   2   6        2.23       -5.37     11.05 o 
  11   2   6      341.10      358.02     35.17 o 
  12   2   6      166.70      174.94     29.79 o 
 -16   3   6      325.06      331.20     37.69 o 
 -15   3   6       30.60       -7.46     21.34 o 
 -14   3   6      216.22      181.37     28.21 o 
 -13   3   6      149.52      213.34     28.75 o 
 -12   3   6     1023.57     1016.18     45.88 o 
 -11   3   6     3147.60     2997.09     74.98 o 
 -10   3   6      644.58      658.15     34.37 o 
  -9   3   6     3567.96     3613.32     59.09 o 
  -8   3   6       88.18       60.77      8.38 o 
  -7   3   6     1093.89      922.79     23.00 o 
  -6   3   6     9414.50     9986.38    141.19 o 
  -5   3   6      272.53      346.72      9.79 o 
  -4   3   6     1641.87     1550.32     19.90 o 
  -3   3   6      475.98      404.29     10.38 o 
  -2   3   6     1358.76     1300.04     18.58 o 
  -1   3   6      319.58      337.00     10.24 o 
   0   3   6     4821.18     5046.15     45.72 o 
   1   3   6    11916.40    11487.58     85.99 o 
   2   3   6       28.69       40.02      7.65 o 
   3   3   6     1167.01     1094.00     21.45 o 
   4   3   6      552.49      565.73     16.87 o 
   5   3   6     1677.25     1566.08     45.07 o 
   6   3   6     2367.70     2260.87     41.55 o 
   7   3   6        0.23      -12.70     12.47 o 
   8   3   6      169.60      197.06     43.95 o 
   9   3   6       28.28       21.18     21.33 o 
  10   3   6      285.03      310.42     32.73 o 
  11   3   6       51.99       95.57     25.65 o 
 -16   4   6        9.16      -20.40     19.91 o 
 -15   4   6      338.60      382.83     36.01 o 
 -14   4   6       33.44       17.52     19.74 o 
 -13   4   6      815.67      864.85     45.87 o 
 -12   4   6      879.63      862.71     42.97 o 
 -11   4   6       16.73       23.60     16.06 o 
 -10   4   6     2839.17     2819.83     44.62 o 
  -9   4   6       97.12      112.56     11.50 o 
  -8   4   6      810.39      754.66     17.63 o 
  -7   4   6      653.64      741.19     18.33 o 
  -6   4   6       64.44       48.11     12.14 o 
  -5   4   6     1371.25     1437.22     20.71 o 
  -4   4   6      636.46      730.45     15.87 o 
  -3   4   6     2926.58     2700.82     28.77 o 
  -2   4   6      208.56      221.51      8.93 o 
  -1   4   6     4441.59     4595.13     42.93 o 
   0   4   6     4453.82     4433.19     46.14 o 
   1   4   6      525.01      515.96     16.77 o 
   2   4   6     1068.81     1066.92     20.91 o 
   3   4   6     1357.62     1604.79     26.76 o 
   4   4   6     1704.86     1719.19     34.69 o 
   5   4   6      880.25      871.19     53.18 o 
   6   4   6      150.10      158.62     28.80 o 
   7   4   6      817.56      843.15     27.46 o 
   8   4   6      111.88       87.99     16.49 o 
   9   4   6      272.34      251.52     26.86 o 
  10   4   6       63.88        9.87     19.49 o 
  11   4   6       17.75      -27.66     18.44 o 
 -16   5   6      107.32       74.96     25.59 o 
 -15   5   6       15.69        2.48     21.89 o 
 -14   5   6      206.52      251.67     32.00 o 
 -13   5   6     1017.24      916.32     47.24 o 
 -12   5   6      104.94       90.61     21.43 o 
 -11   5   6      483.77      518.19     33.50 o 
 -10   5   6       82.99       79.05     11.54 o 
  -9   5   6      673.42      693.76     22.66 o 
  -8   5   6      196.29      226.76     33.66 o 
  -7   5   6     1336.85     1168.10     27.01 o 
  -6   5   6      127.57      131.86      7.86 o 
  -5   5   6      547.00      594.77     12.01 o 
  -4   5   6      273.39      235.88      8.53 o 
  -3   5   6        0.35        4.54      4.66 o 
  -2   5   6     2830.65     2758.36     31.13 o 
  -1   5   6     1720.02     1475.36     22.62 o 
   0   5   6     4246.03     4382.35     44.39 o 
   1   5   6      561.14      507.49     25.26 o 
   2   5   6      298.34      297.52     35.07 o 
   3   5   6     3066.88     3076.78     47.70 o 
   4   5   6       34.53       57.83     11.06 o 
   5   5   6     1125.60     1085.81     30.89 o 
   6   5   6      883.58      856.67     36.64 o 
   7   5   6       47.37       34.39     12.65 o 
   8   5   6      314.87      332.64     20.43 o 
   9   5   6        8.81       -8.11     15.77 o 
  10   5   6       49.81       91.50     26.03 o 
 -16   6   6       11.60      -25.35     18.30 o 
 -15   6   6      248.54      270.75     34.27 o 
 -14   6   6      201.98      183.63     29.16 o 
 -13   6   6      990.93      913.38     47.91 o 
 -12   6   6      360.57      358.25     33.62 o 
 -11   6   6        5.55       16.31      9.99 o 
 -10   6   6     1171.78     1125.14     29.89 o 
  -9   6   6       24.87       39.93     11.31 o 
  -8   6   6     3048.71     3110.53     88.44 o 
  -7   6   6      595.32      546.88     20.34 o 
  -6   6   6      448.86      374.59     39.59 o 
  -5   6   6      589.21      599.12     20.23 o 
  -4   6   6     1651.85     1948.67     24.26 o 
  -3   6   6     3149.71     3160.44     40.14 o 
  -2   6   6      113.22       86.71      7.29 o 
  -1   6   6     3113.88     3302.08     47.72 o 
   0   6   6     9132.75     9275.58    179.84 o 
   1   6   6      237.69      205.24     14.36 o 
   2   6   6     2791.36     2919.73     46.67 o 
   3   6   6       49.28       71.76     11.16 o 
   4   6   6      698.80      671.98     23.42 o 
   5   6   6      217.08      174.56     16.27 o 
   6   6   6       36.37       29.91     17.50 o 
   7   6   6       25.50       35.83     36.77 o 
   8   6   6      174.75      195.66     19.38 o 
   9   6   6      225.76      266.81     33.55 o 
  10   6   6        2.16        2.07     18.69 o 
 -16   7   6      176.62      184.49     31.47 o 
 -15   7   6        1.91       22.24     19.40 o 
 -14   7   6      273.79      361.55     34.22 o 
 -13   7   6      224.79      246.88     31.55 o 
 -12   7   6      431.43      407.25     34.47 o 
 -11   7   6      244.90      240.29     35.24 o 
 -10   7   6       36.37       40.03     11.21 o 
  -9   7   6     1524.42     1525.65     35.29 o 
  -8   7   6       36.70       36.52     10.41 o 
  -7   7   6     1063.97     1111.53     38.76 o 
  -6   7   6      144.59      167.87     18.85 o 
  -5   7   6     2215.61     2224.09     39.49 o 
  -4   7   6      141.83      157.08     12.87 o 
  -3   7   6      391.36      396.03     17.99 o 
  -2   7   6     3611.88     3282.10     49.20 o 
  -1   7   6     2757.20     2880.85     60.31 o 
   0   7   6      801.11      843.93     25.07 o 
   1   7   6      358.69      382.00     18.24 o 
   2   7   6      339.45      293.40     16.70 o 
   3   7   6        1.84       -1.98      8.31 o 
   4   7   6      432.64      425.41     21.10 o 
   5   7   6       84.17       75.54     13.50 o 
   6   7   6       17.93       18.30     15.76 o 
   7   7   6      252.95      287.84     22.97 o 
   8   7   6      292.67      327.12     35.61 o 
   9   7   6        0.82      -15.42     18.23 o 
 -16   8   6       28.48       18.30     23.09 o 
 -15   8   6      171.15      210.60     32.65 o 
 -14   8   6      118.42       50.91     23.87 o 
 -13   8   6      107.73       65.14     23.35 o 
 -12   8   6       88.24       77.03     14.91 o 
 -11   8   6      850.09      898.50     30.09 o 
 -10   8   6      754.03      746.96     27.34 o 
  -9   8   6      151.75      190.00     16.89 o 
  -8   8   6      448.09      442.57     28.34 o 
  -7   8   6      168.70      191.90     15.91 o 
  -6   8   6      372.96      362.57     18.91 o 
  -5   8   6      996.92      948.94     39.72 o 
  -4   8   6       99.35      115.72     12.41 o 
  -3   8   6      432.17      454.05     24.80 o 
  -2   8   6       69.93       75.50     20.70 o 
  -1   8   6      510.28      482.92     23.30 o 
   0   8   6      898.32      868.66     26.14 o 
   1   8   6      323.01      325.92     17.95 o 
   2   8   6      311.73      305.46     18.22 o 
   3   8   6      164.03      171.09     15.90 o 
   4   8   6      972.06     1027.88     61.93 o 
   5   8   6        6.38       -4.41     10.72 o 
   6   8   6      203.40      215.82     31.27 o 
   7   8   6       35.70       19.33     13.36 o 
   8   8   6      130.26      105.11     26.91 o 
   9   8   6      160.28      201.46     33.31 o 
 -15   9   6        3.81       25.31     20.60 o 
 -14   9   6      209.67      261.58     34.63 o 
 -13   9   6       13.30        9.23     18.47 o 
 -12   9   6      850.76      853.44     31.66 o 
 -11   9   6        4.99        2.34     11.96 o 
 -10   9   6      251.62      205.83     19.27 o 
  -9   9   6     1338.89     1307.48     71.51 o 
  -8   9   6        9.97       10.80     10.00 o 
  -7   9   6      818.60      810.92     27.63 o 
  -6   9   6     1044.40      982.92     30.05 o 
  -5   9   6      946.86      829.47     39.44 o 
  -4   9   6      805.27      778.08     31.65 o 
  -3   9   6      584.45      664.76     37.71 o 
  -2   9   6      442.78      463.87     20.63 o 
  -1   9   6        2.20       -1.00      8.40 o 
   0   9   6      873.78      879.62     28.12 o 
   1   9   6     2628.13     2585.16     48.06 o 
   2   9   6     1262.54     1282.22     34.37 o 
   3   9   6       53.56       48.99     13.34 o 
   4   9   6       13.94       -0.40     10.99 o 
   5   9   6      225.42      205.22     19.16 o 
   6   9   6        5.31       -9.89     11.80 o 
   7   9   6      376.12      383.24     37.49 o 
   8   9   6        0.69      -10.02     21.32 o 
 -15  10   6      132.84      136.69     28.85 o 
 -14  10   6       56.93       61.54     23.90 o 
 -13  10   6      411.24      438.18     25.42 o 
 -12  10   6        3.44       -4.35     12.25 o 
 -11  10   6      508.01      472.96     33.31 o 
 -10  10   6       59.97       48.67     14.17 o 
  -9  10   6        1.98      -10.79     10.82 o 
  -8  10   6      625.64      603.32     26.04 o 
  -7  10   6       63.64       55.27     13.24 o 
  -6  10   6      417.70      420.06     21.90 o 
  -5  10   6        6.22        4.63     14.32 o 
  -4  10   6     2208.41     2274.20     45.43 o 
  -3  10   6      124.06      132.86     14.75 o 
  -2  10   6      199.91      200.71     30.60 o 
  -1  10   6      665.55      643.22     25.30 o 
   0  10   6       72.75       62.25     21.83 o 
   1  10   6     2034.31     1983.38     43.96 o 
   2  10   6      817.83      802.02     29.01 o 
   3  10   6       16.90       29.02     13.18 o 
   4  10   6      109.94      123.12     17.45 o 
   5  10   6       28.25        5.50     18.64 o 
   6  10   6      647.63      579.23     27.86 o 
   7  10   6       53.07       88.23     27.25 o 
 -14  11   6      201.11      235.63     33.35 o 
 -13  11   6        0.01        2.15     20.33 o 
 -12  11   6      160.80      216.71     21.78 o 
 -11  11   6        7.20       -0.68     11.93 o 
 -10  11   6       96.42      142.62     17.93 o 
  -9  11   6       71.01       31.26     13.49 o 
  -8  11   6      242.70      199.00     22.69 o 
  -7  11   6      645.93      667.51     27.88 o 
  -6  11   6       13.21        9.97     11.53 o 
  -5  11   6      976.80      959.34     46.10 o 
  -4  11   6       89.13       83.01     13.89 o 
  -3  11   6      524.95      529.21     24.69 o 
  -2  11   6      859.24      880.59     30.36 o 
  -1  11   6        0.58       -9.53     13.22 o 
   0  11   6      535.76      528.00     73.55 o 
   1  11   6      499.53      549.64     46.14 o 
   2  11   6     1838.29     1733.99     42.71 o 
   3  11   6      226.46      245.49     36.95 o 
   4  11   6        7.34      -11.88     11.18 o 
   5  11   6      489.62      428.67     25.30 o 
   6  11   6        0.34      -16.39     12.33 o 
 -13  12   6      156.59      157.53     20.51 o 
 -12  12   6       64.30       53.39     16.05 o 
 -11  12   6        8.81        0.71     12.45 o 
 -10  12   6       66.25       46.09     15.62 o 
  -9  12   6      229.08      217.81     21.41 o 
  -8  12   6      473.66      469.56     48.52 o 
  -7  12   6      463.39      480.33     26.64 o 
  -6  12   6     1579.07     1672.66     62.11 o 
  -5  12   6       46.23       39.05     13.19 o 
  -4  12   6      922.40      914.04     32.26 o 
  -3  12   6      937.33      883.43     31.78 o 
  -2  12   6       33.11       19.89     13.22 o 
  -1  12   6      645.95      574.85     40.59 o 
   0  12   6       11.93      -10.74     11.40 o 
   1  12   6      439.41      407.76     24.02 o 
   2  12   6       29.06       27.84     12.86 o 
   3  12   6      221.21      228.42     64.86 o 
   4  12   6        4.19      -13.69     11.56 o 
   5  12   6       25.40       18.49     14.72 o 
 -13  13   6       12.58       26.31     15.57 o 
 -12  13   6      186.25      247.65     23.51 o 
 -11  13   6       21.73        1.39     22.22 o 
 -10  13   6      269.28      271.84     24.44 o 
  -9  13   6       20.29        1.06     14.37 o 
  -8  13   6      268.04      252.73     30.48 o 
  -7  13   6      612.31      614.50     29.23 o 
  -6  13   6        9.94        0.87     17.32 o 
  -5  13   6      814.87      789.17     31.13 o 
  -4  13   6       92.38      106.14     17.25 o 
  -3  13   6      130.17      166.57     19.73 o 
  -2  13   6      400.55      418.15     24.61 o 
  -1  13   6       33.76       11.62     12.83 o 
   0  13   6      194.30      225.14     22.32 o 
   1  13   6      162.01      147.06     19.42 o 
   2  13   6      720.67      722.46     31.42 o 
   3  13   6       45.60       69.42     19.96 o 
   4  13   6       38.54       29.39     14.45 o 
 -11  14   6      200.18      203.08     23.69 o 
 -10  14   6       27.15       26.91     15.66 o 
  -9  14   6      339.17      395.35     27.02 o 
  -8  14   6      124.31      125.40     20.05 o 
  -7  14   6      122.81      119.18     19.00 o 
  -6  14   6      647.84      643.21     43.65 o 
  -5  14   6       11.02       13.40     13.19 o 
  -4  14   6      392.30      333.81     24.33 o 
  -3  14   6       75.67       57.53     15.82 o 
  -2  14   6      285.07      258.79     22.99 o 
  -1  14   6      266.71      224.48     22.83 o 
   0  14   6       16.93      -10.36     13.22 o 
   1  14   6       50.49       72.85     16.56 o 
   2  14   6       77.17       42.27     16.07 o 
   3  14   6      397.79      364.29     26.51 o 
 -10  15   6      208.89      191.52     24.00 o 
  -9  15   6       34.14       30.42     15.84 o 
  -8  15   6       64.00       56.93     17.61 o 
  -7  15   6      136.45      186.53     32.27 o 
  -6  15   6       96.73       97.23     30.08 o 
  -5  15   6      768.76      793.97     33.93 o 
  -4  15   6       50.38       79.55     18.09 o 
  -3  15   6      234.83      301.40     25.73 o 
  -2  15   6       97.65       77.91     17.91 o 
  -1  15   6      132.89      144.41     23.36 o 
   0  15   6       90.43       62.52     16.98 o 
   1  15   6        2.84      -22.96     18.08 o 
  -8  16   6       62.25       33.46     23.06 o 
  -7  16   6       39.37       33.84     24.15 o 
  -6  16   6      281.13      278.51     42.96 o 
  -5  16   6       75.38       72.62     18.72 o 
  -4  16   6      521.00      528.88     37.74 o 
  -3  16   6        4.99       -4.47     14.17 o 
  -2  16   6      125.05      109.64     26.62 o 
   0 -17   7      390.28      414.01     38.50 o 
   1 -17   7       61.06       28.00     21.52 o 
  -4 -16   7      183.73      172.01     28.76 o 
  -3 -16   7      109.79      100.84     26.26 o 
  -1 -16   7      127.50      122.02     25.85 o 
   0 -16   7       68.18       40.45     21.75 o 
   1 -16   7      500.35      556.83     42.41 o 
   2 -16   7       46.63       68.18     23.84 o 
   3 -16   7      361.81      392.49     42.29 o 
   4 -16   7      244.80      251.25     36.24 o 
   5 -16   7       60.11       67.32     28.07 o 
  -6 -15   7       73.78       83.18     24.81 o 
  -5 -15   7      138.01      122.26     25.94 o 
  -4 -15   7      117.37       94.54     25.03 o 
  -3 -15   7       62.27       55.82     23.20 o 
  -2 -15   7      144.13      120.58     24.75 o 
  -1 -15   7      267.57      195.44     28.61 o 
   0 -15   7      272.13      347.17     36.99 o 
   1 -15   7        8.46       13.65     18.63 o 
   2 -15   7      680.18      727.96     46.33 o 
   3 -15   7       91.70      115.13     27.61 o 
   4 -15   7      122.57      166.46     30.58 o 
   5 -15   7      165.74      151.44     31.21 o 
   6 -15   7       17.53        6.99     20.60 o 
  -6 -14   7       18.41        9.89     19.45 o 
  -5 -14   7        0.04      -22.37     17.85 o 
  -4 -14   7      856.73      862.65     46.37 o 
  -3 -14   7      271.32      249.39     29.92 o 
  -2 -14   7      852.14      872.31     31.41 o 
  -1 -14   7      279.66      287.51     21.51 o 
   0 -14   7      275.55      264.75     21.05 o 
   1 -14   7      814.31      902.65     47.99 o 
   2 -14   7        5.34      -11.05     17.52 o 
   3 -14   7     1310.25     1311.32     59.57 o 
   4 -14   7      222.86      214.22     32.00 o 
   5 -14   7       75.59       58.23     23.47 o 
   6 -14   7      148.37      185.90     31.40 o 
   7 -14   7       19.51       33.22     21.89 o 
   8 -14   7      126.35      185.31     33.95 o 
  -6 -13   7      314.40      340.07     33.39 o 
  -5 -13   7      739.08      794.69     45.78 o 
  -4 -13   7      175.37      153.43     26.81 o 
  -3 -13   7     1380.51     1328.06     52.98 o 
  -2 -13   7      299.75      261.11     20.66 o 
  -1 -13   7      428.87      413.85     24.09 o 
   0 -13   7      534.73      553.32     25.50 o 
   1 -13   7        0.37      -14.15      9.54 o 
   2 -13   7      540.58      542.28     25.02 o 
   3 -13   7       38.93       29.49     19.75 o 
   4 -13   7      261.26      291.69     33.89 o 
   5 -13   7       87.32      154.28     27.77 o 
   6 -13   7       85.64      108.15     26.09 o 
   7 -13   7      370.92      303.77     37.13 o 
   8 -13   7       62.63       43.57     25.13 o 
   9 -13   7      221.99      209.26     35.24 o 
 -10 -12   7        1.77       -9.37     18.18 o 
  -9 -12   7       89.03      103.15     23.32 o 
  -8 -12   7       72.38       86.46     21.12 o 
  -5 -12   7      125.51      121.76     24.90 o 
  -4 -12   7      477.04      384.44     35.08 o 
  -3 -12   7     1287.85     1292.45     35.40 o 
  -2 -12   7      615.37      601.83     25.76 o 
  -1 -12   7      799.75      827.31     28.71 o 
   0 -12   7      110.98       88.90     20.20 o 
   1 -12   7      150.44      133.61     15.11 o 
   2 -12   7       12.58       -9.33     10.47 o 
   3 -12   7      734.88      699.32     26.89 o 
   4 -12   7        4.94       -8.00     15.89 o 
   5 -12   7      756.53      708.73     44.74 o 
   6 -12   7      181.17      139.70     27.70 o 
   7 -12   7      142.10      122.71     28.00 o 
   8 -12   7      416.14      444.77     39.76 o 
   9 -12   7       16.72        1.87     20.95 o 
 -11 -11   7        1.22      -26.77     17.84 o 
 -10 -11   7      642.11      583.42     39.85 o 
  -9 -11   7       41.84       22.61     17.51 o 
  -8 -11   7      513.29      487.13     32.45 o 
  -7 -11   7      248.96      226.34     26.00 o 
  -5 -11   7     1454.33     1504.12     55.55 o 
  -4 -11   7        9.58       -1.03     14.89 o 
  -3 -11   7     1959.41     2094.27     42.24 o 
  -2 -11   7      223.90      227.48     17.28 o 
  -1 -11   7      485.51      448.55     20.86 o 
   0 -11   7      406.82      391.25     19.77 o 
   1 -11   7      155.07      204.45     24.50 o 
   2 -11   7      232.84      265.86     19.05 o 
   3 -11   7      182.09      196.50     16.51 o 
   4 -11   7     2470.19     2479.59     48.18 o 
   5 -11   7       85.88      114.06     22.61 o 
   6 -11   7      501.43      513.05     39.22 o 
   7 -11   7      358.35      351.41     34.84 o 
   8 -11   7        8.05       10.70     20.10 o 
   9 -11   7      366.68      403.63     38.58 o 
  10 -11   7       62.79       69.20     26.45 o 
 -12 -10   7      220.83      236.74     34.02 o 
 -11 -10   7      542.15      525.35     39.62 o 
 -10 -10   7        2.27        2.38     17.04 o 
  -9 -10   7      952.45      933.85     43.20 o 
  -8 -10   7      174.12      156.96     24.58 o 
  -7 -10   7      474.92      501.50     30.45 o 
  -6 -10   7      499.41      493.01     28.55 o 
  -5 -10   7      610.22      554.06     29.56 o 
  -4 -10   7     1097.89      938.04     43.20 o 
  -3 -10   7      230.36      228.27     16.64 o 
  -2 -10   7      465.86      419.47     31.71 o 
  -1 -10   7       66.10       89.36     19.09 o 
   0 -10   7      551.53      557.91     26.18 o 
   1 -10   7      439.16      449.05     21.02 o 
   2 -10   7        6.24       -3.46      8.00 o 
   3 -10   7     1410.51     1432.88     34.78 o 
   4 -10   7       12.53       13.86     10.42 o 
   5 -10   7      889.31      838.52     28.63 o 
   6 -10   7      266.42      252.67     19.44 o 
   7 -10   7      359.76      281.20     34.21 o 
   8 -10   7      337.23      381.06     36.10 o 
   9 -10   7        0.10       -0.41     19.35 o 
  10 -10   7      110.12      138.95     30.22 o 
 -13  -9   7      291.65      307.62     37.90 o 
 -12  -9   7      100.35      117.04     27.52 o 
 -11  -9   7       32.38       14.95     19.65 o 
 -10  -9   7      509.80      512.04     36.64 o 
  -9  -9   7        0.41      -23.89     16.41 o 
  -8  -9   7      442.53      411.00     29.69 o 
  -7  -9   7      285.58      315.64     25.21 o 
  -6  -9   7      345.31      305.49     23.13 o 
  -5  -9   7      329.75      319.78     60.72 o 
  -4  -9   7     1526.03     1620.92     25.78 o 
  -3  -9   7     1525.90     1722.16     35.02 o 
  -2  -9   7       23.48       18.15      8.32 o 
  -1  -9   7      482.61      561.29     20.73 o 
   0  -9   7      352.03      308.10     16.44 o 
   1  -9   7     2073.40     2031.53     39.11 o 
   2  -9   7      714.32      753.58     24.29 o 
   3  -9   7       11.34       11.10      8.89 o 
   4  -9   7     1636.98     1606.41     36.58 o 
   5  -9   7        8.21       10.28      9.54 o 
   6  -9   7     1152.14     1165.92     34.95 o 
   7  -9   7      903.29      894.23     30.82 o 
   8  -9   7       12.40        6.67     14.87 o 
   9  -9   7       18.17        3.19     19.54 o 
  10  -9   7        6.13        4.50     20.68 o 
  11  -9   7      163.38      213.08     33.31 o 
 -13  -8   7        1.77       -7.05     20.23 o 
 -12  -8   7      313.64      333.58     33.27 o 
 -11  -8   7       35.48      -13.65     18.40 o 
 -10  -8   7       34.48       -2.10     16.99 o 
  -9  -8   7      786.66      766.40     39.04 o 
  -8  -8   7      262.19      285.61     26.42 o 
  -7  -8   7     2040.34     2020.07     53.15 o 
  -6  -8   7      114.18      133.25     16.25 o 
  -5  -8   7      679.21      609.59     22.52 o 
  -4  -8   7      976.77     1065.70     27.35 o 
  -3  -8   7     2127.96     2072.49     27.33 o 
  -2  -8   7     4076.75     4154.84    107.12 o 
  -1  -8   7        0.02        6.55      8.82 o 
   0  -8   7     2380.69     2415.85     48.77 o 
   1  -8   7      890.19      861.45     24.77 o 
   2  -8   7     1081.76     1183.47     37.83 o 
   3  -8   7     2687.06     2909.75     48.13 o 
   4  -8   7      195.03      227.33     16.02 o 
   5  -8   7      555.01      639.05     29.92 o 
   6  -8   7        2.09        3.09      9.22 o 
   7  -8   7     1356.28     1294.51     35.52 o 
   8  -8   7      199.33      243.31     21.71 o 
   9  -8   7       85.91       86.67     15.96 o 
  10  -8   7      321.25      360.59     35.12 o 
  11  -8   7       31.51       10.29     20.09 o 
 -14  -7   7        5.01      -25.23     19.43 o 
 -13  -7   7      343.66      327.50     35.27 o 
 -12  -7   7       49.74       23.34     20.68 o 
 -11  -7   7      630.73      617.84     39.18 o 
 -10  -7   7      287.49      319.93     28.54 o 
  -9  -7   7      551.62      555.90     32.47 o 
  -8  -7   7     2539.93     2459.44     60.65 o 
  -7  -7   7       30.90       18.63     12.02 o 
  -6  -7   7     2567.61     2637.65     56.43 o 
  -5  -7   7        7.17       -9.68      6.77 o 
  -4  -7   7     1333.48     1371.23     21.51 o 
  -3  -7   7     4041.84     3909.13     38.83 o 
  -2  -7   7     2029.54     2346.44     27.02 o 
  -1  -7   7     2334.39     2526.66     40.38 o 
   0  -7   7      600.48      642.92     20.74 o 
   1  -7   7     2397.69     2319.06     39.60 o 
   2  -7   7     1117.97      996.45     26.23 o 
   3  -7   7      314.12      260.24     19.83 o 
   4  -7   7     1336.84     1261.11     31.26 o 
   5  -7   7      408.21      402.93     26.87 o 
   6  -7   7      373.72      346.57     27.66 o 
   7  -7   7      117.11      117.10     14.90 o 
   8  -7   7     1135.55     1147.78     35.18 o 
   9  -7   7      548.56      550.60     26.96 o 
  10  -7   7      283.18      314.63     23.42 o 
  11  -7   7      318.84      309.87     35.64 o 
 -14  -6   7      619.69      639.34     45.49 o 
 -13  -6   7        1.06      -24.31     17.71 o 
 -12  -6   7     1330.32     1354.32     54.20 o 
 -11  -6   7        8.71        4.93     16.25 o 
 -10  -6   7     1065.29     1016.79     44.08 o 
  -9  -6   7     1071.62     1221.56     44.91 o 
  -8  -6   7      409.79      430.11     26.42 o 
  -7  -6   7     4744.93     4943.71     85.80 o 
  -6  -6   7       71.25       91.36     14.11 o 
  -5  -6   7     1966.80     1966.67     25.35 o 
  -4  -6   7     2158.59     2070.28     25.86 o 
  -3  -6   7     3624.26     3516.67     42.75 o 
  -2  -6   7     1141.85     1170.52     20.09 o 
  -1  -6   7       44.13       55.73      8.42 o 
   0  -6   7     6904.86     7159.64     79.30 o 
   1  -6   7      832.64      855.61     30.64 o 
   2  -6   7     1612.15     1534.24     31.52 o 
   3  -6   7      163.71      181.92     16.25 o 
   4  -6   7     1128.44     1197.09     61.25 o 
   5  -6   7     1946.90     2047.56     40.56 o 
   6  -6   7       86.86       83.52     12.59 o 
   7  -6   7      898.57      842.89     28.75 o 
   8  -6   7      174.40      219.72     19.20 o 
   9  -6   7      564.00      556.55     27.12 o 
  10  -6   7      766.48      819.74     32.46 o 
  11  -6   7       21.16        3.60     21.12 o 
  12  -6   7       81.28       95.27     25.35 o 
 -15  -5   7      135.67      160.25     31.44 o 
 -14  -5   7       17.05       21.49     23.14 o 
 -13  -5   7      741.35      693.89     42.65 o 
 -12  -5   7      323.20      243.85     29.32 o 
 -11  -5   7      855.15      825.17     40.72 o 
 -10  -5   7       11.85       30.10     16.31 o 
  -9  -5   7     1261.29     1183.88     42.26 o 
  -8  -5   7     1663.08     1747.80     49.00 o 
  -7  -5   7      109.53      161.42     18.31 o 
  -6  -5   7     5108.30     4992.89     80.56 o 
  -5  -5   7      207.74      193.32      8.74 o 
  -4  -5   7      857.60      859.14     16.98 o 
  -3  -5   7     1014.05      915.76     15.44 o 
  -2  -5   7        1.59        3.89      3.37 o 
  -1  -5   7     1398.20     1234.04     25.29 o 
   0  -5   7       89.55       79.23      9.05 o 
   1  -5   7     4678.91     4993.24     59.93 o 
   2  -5   7      148.54      205.52     37.45 o 
   3  -5   7     5177.83     5135.44     64.00 o 
   4  -5   7     1281.39     1386.03     49.73 o 
   5  -5   7        0.94       15.80      8.78 o 
   6  -5   7     1547.11     1572.30     36.45 o 
   7  -5   7      114.61      115.41     14.71 o 
   8  -5   7     1900.03     2001.03     51.86 o 
   9  -5   7      100.39      126.11     17.10 o 
  10  -5   7       96.18      111.22     17.52 o 
  11  -5   7      260.73      271.69     33.70 o 
  12  -5   7       12.18      -11.80     18.44 o 
 -15  -4   7      104.70      104.01     27.39 o 
 -14  -4   7      478.92      442.80     38.76 o 
 -13  -4   7        5.17       18.83     21.18 o 
 -12  -4   7      152.50      192.53     26.33 o 
 -11  -4   7      178.26      176.82     24.87 o 
 -10  -4   7     2530.03     2657.36     67.76 o 
  -9  -4   7     1170.21     1211.87     42.38 o 
  -8  -4   7        1.81       -4.39     10.19 o 
  -7  -4   7     3262.65     3080.37     62.33 o 
  -6  -4   7      808.78      758.25     28.14 o 
  -5  -4   7     3078.07     3004.72     35.68 o 
  -4  -4   7     1712.08     1821.12     22.28 o 
  -3  -4   7      447.86      447.82     18.73 o 
  -2  -4   7      319.54      317.86      8.60 o 
  -1  -4   7     3029.85     3131.52     48.60 o 
   0  -4   7     8878.86     8696.90     85.15 o 
   1  -4   7      251.66      284.44     14.02 o 
   2  -4   7     2280.83     2313.32     59.17 o 
   3  -4   7      147.32      137.96     11.91 o 
   4  -4   7      644.99      690.55     22.27 o 
   5  -4   7     3005.20     2941.39     48.07 o 
   6  -4   7      364.38      410.07     24.52 o 
   7  -4   7     1700.33     1763.21     39.73 o 
   8  -4   7      109.69       92.41     15.19 o 
   9  -4   7      325.57      380.12     32.93 o 
  10  -4   7      688.77      717.14     30.56 o 
  11  -4   7      175.52      260.61     32.53 o 
  12  -4   7      292.17      354.42     37.51 o 
 -16  -3   7      203.36      174.37     33.31 o 
 -15  -3   7      198.79      165.09     30.43 o 
 -14  -3   7      305.03      289.32     34.26 o 
 -13  -3   7     2037.95     1940.94     65.44 o 
 -12  -3   7      300.97      297.50     31.58 o 
 -11  -3   7     1329.15     1267.64     48.01 o 
 -10  -3   7       24.79       18.40     14.41 o 
  -9  -3   7      216.69      221.82     21.70 o 
  -8  -3   7     1053.60     1081.11     37.71 o 
  -7  -3   7      680.37      677.24     28.06 o 
  -6  -3   7     2286.66     2350.54     30.43 o 
  -5  -3   7      965.57     1088.97     16.33 o 
  -4  -3   7     5928.21     5885.13     47.76 o 
  -3  -3   7      583.66      469.96     10.74 o 
  -2  -3   7     3633.36     3620.45     47.84 o 
  -1  -3   7      415.36      309.94      8.11 o 
   0  -3   7      560.31      600.76     11.38 o 
   1  -3   7     8586.43     8959.38     87.60 o 
   2  -3   7     1129.33     1257.35     19.22 o 
   3  -3   7     5178.99     5243.23     58.83 o 
   4  -3   7     1036.11     1040.91     19.03 o 
   5  -3   7     1911.30     1873.11     27.78 o 
   6  -3   7      884.76      884.12     31.14 o 
   7  -3   7        1.02      -11.39     13.70 o 
   8  -3   7     1171.34     1110.52     33.41 o 
   9  -3   7       17.66        7.88     24.99 o 
  10  -3   7      240.53      250.48     30.32 o 
  11  -3   7      260.67      263.97     30.51 o 
  12  -3   7       77.85       31.72     21.71 o 
 -16  -2   7       17.06        3.29     20.69 o 
 -15  -2   7      191.64      146.27     29.60 o 
 -14  -2   7      183.79      164.90     30.27 o 
 -13  -2   7      586.97      534.41     37.88 o 
 -12  -2   7       43.19       59.03     21.50 o 
 -11  -2   7      444.19      408.14     30.48 o 
 -10  -2   7     1252.89     1250.36     45.41 o 
  -9  -2   7      273.68      282.16     23.04 o 
  -8  -2   7      591.17      504.42     26.40 o 
  -7  -2   7      621.52      577.76     25.79 o 
  -6  -2   7     2847.73     3602.28     33.17 o 
  -5  -2   7     2606.27     2482.25     31.18 o 
  -4  -2   7     4811.24     5444.29     60.33 o 
  -3  -2   7     5360.10     5258.37     59.42 o 
  -2  -2   7      476.17      654.99     16.20 o 
  -1  -2   7     1800.45     1840.30     21.41 o 
   0  -2   7     1219.26     1131.16     16.55 o 
   1  -2   7      616.71      819.65     14.75 o 
   2  -2   7     8275.62     8419.86     85.24 o 
   3  -2   7      517.76      554.92     13.72 o 
   4  -2   7     1457.98     1457.72     23.20 o 
   5  -2   7      111.82      104.61     12.32 o 
   6  -2   7      714.00      749.68     19.30 o 
   7  -2   7     3076.56     3098.14     41.20 o 
   8  -2   7       13.77        7.65     11.66 o 
   9  -2   7       66.77       47.09     21.47 o 
  10  -2   7       50.56       76.62     21.73 o 
  11  -2   7       43.22       38.00     19.91 o 
  12  -2   7      149.11      177.49     29.55 o 
 -16  -1   7      168.53      113.95     29.71 o 
 -15  -1   7       32.06       43.53     22.91 o 
 -14  -1   7      229.76      221.53     30.09 o 
 -13  -1   7      316.86      328.21     32.24 o 
 -12  -1   7       74.41      131.16     23.73 o 
 -11  -1   7     2462.09     2334.21     64.39 o 
 -10  -1   7      242.15      256.23     25.03 o 
  -9  -1   7     1370.85     1579.31     47.78 o 
  -8  -1   7      225.56      255.40     20.60 o 
  -7  -1   7        2.84        9.99      6.29 o 
  -6  -1   7     6341.03     6211.32     50.26 o 
  -5  -1   7     2096.30     2230.93     24.45 o 
  -4  -1   7     5634.45     5912.93     47.52 o 
  -3  -1   7       34.43       39.18      4.86 o 
  -2  -1   7     1033.12     1025.71     15.79 o 
  -1  -1   7     2661.49     2737.39     28.20 o 
   0  -1   7     1879.74     1820.05     22.52 o 
   1  -1   7     7614.34     7489.46     59.73 o 
   2  -1   7      357.32      329.13     11.24 o 
   3  -1   7      145.48      129.59     11.47 o 
   4  -1   7      331.15      299.59     11.84 o 
   5  -1   7      608.75      646.65     17.16 o 
   6  -1   7      986.08      953.14     21.77 o 
   7  -1   7       37.89       43.56      9.74 o 
   8  -1   7      153.53      152.45     13.30 o 
   9  -1   7        6.38      -18.99     12.66 o 
  10  -1   7      393.51      523.88     35.99 o 
  11  -1   7      298.48      287.64     31.14 o 
 -16   0   7       19.08      -23.73     17.23 o 
 -15   0   7      316.91      317.78     37.44 o 
 -14   0   7      157.03      150.47     27.46 o 
 -13   0   7     1932.55     1803.19     62.38 o 
 -12   0   7     3132.97     3137.28     79.17 o 
 -11   0   7      224.58      266.26     25.91 o 
 -10   0   7      503.97      509.50     29.73 o 
  -9   0   7      539.06      518.72     29.14 o 
  -8   0   7      220.51      200.42     19.61 o 
  -7   0   7     3774.22     4325.16     38.88 o 
  -6   0   7      269.30      233.87      8.69 o 
  -5   0   7       33.05       61.90      8.27 o 
  -4   0   7       71.67       43.67      4.97 o 
  -3   0   7      613.84      534.75     11.86 o 
  -2   0   7     7287.10     7193.39     76.50 o 
  -1   0   7     5903.52     6282.41     51.05 o 
   0   0   7     7009.31     7359.40     58.69 o 
   1   0   7      138.67      124.90     10.17 o 
   2   0   7     1750.90     1841.87     25.57 o 
   3   0   7      633.51      582.72     15.28 o 
   4   0   7      717.69      685.73     17.12 o 
   5   0   7      483.20      472.98     15.86 o 
   6   0   7      504.14      467.65     16.55 o 
   7   0   7      136.33      165.92     13.49 o 
   8   0   7        8.78        3.08     15.09 o 
   9   0   7      319.73      325.02     20.33 o 
  10   0   7        3.89       -8.93     14.64 o 
  11   0   7      187.51      234.63     29.07 o 
 -16   1   7      161.30      168.38     30.45 o 
 -15   1   7       48.25       55.12     25.09 o 
 -14   1   7      460.10      528.58     38.19 o 
 -13   1   7       81.80       58.28     23.09 o 
 -12   1   7      214.99      220.07     27.43 o 
 -11   1   7      129.75      138.03     22.02 o 
 -10   1   7      268.75      285.15     24.49 o 
  -9   1   7      861.68      775.10     34.44 o 
  -8   1   7      166.49      190.76     10.31 o 
  -7   1   7     8410.70     8218.52     63.37 o 
  -6   1   7     2005.13     1865.79     22.99 o 
  -5   1   7       23.16       26.44      4.83 o 
  -4   1   7     6158.96     6384.86     87.21 o 
  -3   1   7     1293.31     1346.58     18.85 o 
  -2   1   7     3853.00     3742.84     64.30 o 
  -1   1   7     1277.72     1391.47     19.93 o 
   0   1   7      579.53      619.92     14.77 o 
   1   1   7     1575.60     1332.21     22.29 o 
   2   1   7     1542.98     1577.37     28.32 o 
   3   1   7     1262.52     1068.75     23.01 o 
   4   1   7      102.63       92.61     10.92 o 
   5   1   7      736.52      704.26     18.98 o 
   6   1   7      663.87      656.32     19.57 o 
   7   1   7      193.56      217.18     17.28 o 
   8   1   7      207.11      251.43     19.22 o 
   9   1   7       24.95       28.96     12.29 o 
  10   1   7      107.64       98.76     15.98 o 
  11   1   7      232.26      217.30     29.94 o 
 -16   2   7        1.15       -3.81     19.33 o 
 -15   2   7      100.61      111.22     27.77 o 
 -14   2   7       60.96       73.96     22.53 o 
 -13   2   7      554.27      494.37     36.03 o 
 -12   2   7      299.59      355.02     30.91 o 
 -11   2   7      114.07      105.86     20.58 o 
 -10   2   7      298.44      273.55     26.10 o 
  -9   2   7       23.96       54.39      7.92 o 
  -8   2   7     6376.22     6511.29     54.77 o 
  -7   2   7     1938.99     2239.68     28.40 o 
  -6   2   7      966.49     1092.96     17.74 o 
  -5   2   7      918.46      743.69     14.39 o 
  -4   2   7       38.42       22.07      4.71 o 
  -3   2   7     6085.93     6340.31     51.76 o 
  -2   2   7     1084.46     1039.46     29.56 o 
  -1   2   7     2760.06     2701.69     30.19 o 
   0   2   7      320.29      304.85     10.84 o 
   1   2   7       15.40       28.24      5.66 o 
   2   2   7      121.82      142.38      9.58 o 
   3   2   7       40.85       46.42      7.76 o 
   4   2   7     2443.28     2439.93     34.36 o 
   5   2   7      644.78      694.65     23.79 o 
   6   2   7      120.57      125.28     14.83 o 
   7   2   7       12.02       -3.27     10.45 o 
   8   2   7      263.29      306.26     22.10 o 
   9   2   7       53.37       50.89     14.51 o 
  10   2   7        5.66       -1.91     11.58 o 
  11   2   7      283.43      355.63     35.46 o 
 -16   3   7      130.94      143.54     29.97 o 
 -15   3   7        1.55      -24.77     17.06 o 
 -14   3   7      230.20      223.13     31.13 o 
 -13   3   7      164.74      172.39     26.90 o 
 -12   3   7      297.50      252.32     28.37 o 
 -11   3   7      561.06      509.27     33.41 o 
 -10   3   7       16.95       23.30     15.08 o 
  -9   3   7     2278.56     2247.80     58.84 o 
  -8   3   7      173.39      135.85      8.51 o 
  -7   3   7     2056.02     1966.53     31.50 o 
  -6   3   7     1151.89     1198.07     23.71 o 
  -5   3   7     1287.02     1252.62     18.95 o 
  -4   3   7     1804.22     1887.61     23.68 o 
  -3   3   7      682.99      624.66     13.67 o 
  -2   3   7     1878.18     1611.86     22.37 o 
  -1   3   7        6.17       -4.55      3.88 o 
   0   3   7        3.52       15.20      5.87 o 
   1   3   7       15.16       -5.60      4.40 o 
   2   3   7     1471.02     1464.59     24.75 o 
   3   3   7     2238.92     2116.29     31.43 o 
   4   3   7        1.55       -1.65      6.55 o 
   5   3   7      708.40      765.64     33.66 o 
   6   3   7        0.76      -18.17     17.10 o 
   7   3   7     1167.21     1170.52     38.86 o 
   8   3   7       98.97      114.42     15.57 o 
   9   3   7        0.44       -7.68     11.43 o 
  10   3   7      111.81       93.48     26.36 o 
  11   3   7       13.01       26.67     20.84 o 
 -16   4   7      102.38      103.37     28.10 o 
 -15   4   7      197.82      248.29     33.16 o 
 -14   4   7       78.01       93.87     24.46 o 
 -13   4   7      285.78      291.88     33.51 o 
 -12   4   7       29.07       41.16     18.81 o 
 -11   4   7      765.86      719.18     39.64 o 
 -10   4   7     1309.92     1352.60     48.08 o 
  -9   4   7        1.51        3.68     11.94 o 
  -8   4   7      689.32      627.53     27.71 o 
  -7   4   7      318.41      319.65     17.29 o 
  -6   4   7     8609.51     8726.74    102.97 o 
  -5   4   7      170.00      134.17     10.15 o 
  -4   4   7     2102.67     2052.46     25.30 o 
  -3   4   7       33.11       27.29      5.09 o 
  -2   4   7      521.56      522.05     34.68 o 
  -1   4   7      827.98      705.60     15.68 o 
   0   4   7      594.78      636.64     17.23 o 
   1   4   7     1276.70     1406.81     24.13 o 
   2   4   7      498.65      484.51     15.38 o 
   3   4   7      855.93      894.92     23.85 o 
   4   4   7     3172.17     3119.82    147.01 o 
   5   4   7       10.16       -2.91      9.54 o 
   6   4   7      740.08      747.30     35.23 o 
   7   4   7      433.91      427.70     21.86 o 
   8   4   7      281.16      273.33     19.94 o 
   9   4   7      196.53      195.62     19.33 o 
  10   4   7       29.33       26.10     20.51 o 
 -16   5   7       91.78       74.38     25.71 o 
 -15   5   7       26.79       16.25     22.42 o 
 -14   5   7      246.91      261.69     32.34 o 
 -13   5   7      128.73      124.91     24.93 o 
 -12   5   7      419.98      428.73     33.57 o 
 -11   5   7       53.14       65.86     19.38 o 
 -10   5   7      430.12      492.80     20.63 o 
  -9   5   7      959.73      915.79     25.78 o 
  -8   5   7      162.76      144.08     19.55 o 
  -7   5   7      399.85      388.94     18.88 o 
  -6   5   7        0.24        2.42      5.65 o 
  -5   5   7     4100.15     4107.12     39.25 o 
  -4   5   7        4.95       -3.40      6.58 o 
  -3   5   7     2826.18     2810.62     31.99 o 
  -2   5   7      563.29      519.90     13.95 o 
  -1   5   7      606.85      540.35     14.69 o 
   0   5   7     1530.25     1540.17     27.55 o 
   1   5   7      708.99      630.54     19.39 o 
   2   5   7     2247.88     2192.76     32.77 o 
   3   5   7      303.23      321.14     17.19 o 
   4   5   7        0.51        7.98      9.12 o 
   5   5   7     1271.41     1400.24     35.04 o 
   6   5   7       36.21        9.59     16.91 o 
   7   5   7      256.55      287.08     43.78 o 
   8   5   7       90.79       91.97     15.70 o 
   9   5   7       35.22       22.53     14.30 o 
  10   5   7       54.87       50.67     23.01 o 
 -16   6   7       18.13       10.76     20.90 o 
 -15   6   7      274.06      345.84     38.13 o 
 -14   6   7       16.89       -6.22     17.55 o 
 -13   6   7      619.65      579.77     39.97 o 
 -12   6   7        8.26        8.96     17.86 o 
 -11   6   7      626.52      617.02     23.78 o 
 -10   6   7     1325.01     1338.18     44.56 o 
  -9   6   7      871.96      867.96     26.21 o 
  -8   6   7      623.27      604.95     33.13 o 
  -7   6   7      294.63      328.71     21.05 o 
  -6   6   7      797.38      716.76     24.44 o 
  -5   6   7      263.40      350.50     16.66 o 
  -4   6   7     2689.17     2634.00     30.80 o 
  -3   6   7     1193.63     1158.26     20.30 o 
  -2   6   7       14.00        6.78      6.95 o 
  -1   6   7      702.50      729.78     17.68 o 
   0   6   7      140.68       98.15      9.03 o 
   1   6   7      898.90      868.91     34.68 o 
   2   6   7      392.14      420.03     19.23 o 
   3   6   7        4.68       -8.65      8.41 o 
   4   6   7      609.88      531.35     25.73 o 
   5   6   7       19.69       11.83     11.78 o 
   6   6   7      346.97      302.22     26.86 o 
   7   6   7      104.92      108.79     22.97 o 
   8   6   7      400.49      397.87     49.69 o 
   9   6   7       49.36       38.80     21.55 o 
 -16   7   7       74.26       40.12     23.17 o 
 -15   7   7      101.82      126.04     29.16 o 
 -14   7   7      281.37      245.42     32.41 o 
 -13   7   7       30.16       32.64     21.07 o 
 -12   7   7     1518.64     1452.07     57.94 o 
 -11   7   7       39.29       53.36     12.85 o 
 -10   7   7      962.90      976.49     29.75 o 
  -9   7   7      629.19      660.14     33.68 o 
  -8   7   7      925.64      939.47     28.11 o 
  -7   7   7      501.72      406.45     28.46 o 
  -6   7   7      642.26      636.10     31.57 o 
  -5   7   7     1236.88     1218.86     52.03 o 
  -4   7   7      187.12      206.70     14.62 o 
  -3   7   7      792.94      818.39     24.52 o 
  -2   7   7     1351.43     1327.40     30.98 o 
  -1   7   7      195.60      201.05     14.67 o 
   0   7   7      429.68      410.26     18.98 o 
   1   7   7      307.86      300.94     17.19 o 
   2   7   7     1392.22     1351.80     33.23 o 
   3   7   7      280.77      273.43     18.86 o 
   4   7   7      584.78      638.97     25.07 o 
   5   7   7      418.43      402.63     22.00 o 
   6   7   7        0.05      -21.20     14.13 o 
   7   7   7      627.60      649.88     28.07 o 
   8   7   7       76.10       70.70     16.99 o 
   9   7   7      165.50      140.22     28.08 o 
 -15   8   7       71.31       89.91     25.51 o 
 -14   8   7       86.60      113.24     27.06 o 
 -13   8   7      488.45      453.04     37.68 o 
 -12   8   7      191.17      186.79     19.83 o 
 -11   8   7      504.01      494.92     24.88 o 
 -10   8   7       13.29        4.94     10.50 o 
  -9   8   7     1304.15     1384.39     54.34 o 
  -8   8   7      545.41      493.56     22.63 o 
  -7   8   7        0.95      -13.20     12.22 o 
  -6   8   7      709.47      666.46     24.25 o 
  -5   8   7        0.04       -2.53      8.24 o 
  -4   8   7     1291.88     1173.36     30.56 o 
  -3   8   7       73.61       68.04     11.37 o 
  -2   8   7      454.09      486.50     20.68 o 
  -1   8   7      437.36      374.48     18.87 o 
   0   8   7        2.44        3.50      9.13 o 
   1   8   7     2175.07     2173.07     43.37 o 
   2   8   7      119.99      117.73     22.91 o 
   3   8   7      103.84      103.23     14.81 o 
   4   8   7      244.19      235.32     19.59 o 
   5   8   7      141.54      157.22     18.43 o 
   6   8   7      486.31      464.17     24.90 o 
   7   8   7       33.13       -5.22     12.90 o 
   8   8   7      195.90      252.07     33.34 o 
 -15   9   7      115.77      124.83     28.14 o 
 -14   9   7      147.30      137.53     27.45 o 
 -13   9   7       95.29      109.95     25.72 o 
 -12   9   7     1300.61     1307.22     42.37 o 
 -11   9   7      181.54      189.95     19.41 o 
 -10   9   7      613.56      631.62     27.63 o 
  -9   9   7      750.19      748.26     28.53 o 
  -8   9   7      133.61      132.64     22.48 o 
  -7   9   7      771.61      788.51     40.57 o 
  -6   9   7      166.73      104.53     13.92 o 
  -5   9   7      185.91      139.01     15.01 o 
  -4   9   7       91.73       89.88     12.82 o 
  -3   9   7      575.30      582.76     24.05 o 
  -2   9   7      322.54      342.66     28.46 o 
  -1   9   7      555.81      571.71     42.57 o 
   0   9   7      930.14      986.20     30.67 o 
   1   9   7      157.52      139.72     40.76 o 
   2   9   7      482.05      458.13     23.40 o 
   3   9   7      537.60      551.90     25.28 o 
   4   9   7      569.67      534.28     39.43 o 
   5   9   7      526.32      481.20     24.95 o 
   6   9   7      220.01      215.82     21.21 o 
   7   9   7      165.75      197.56     26.91 o 
 -15  10   7       23.77       49.30     24.34 o 
 -14  10   7      374.37      368.50     36.82 o 
 -13  10   7      496.70      544.49     41.42 o 
 -12  10   7      202.85      222.97     21.79 o 
 -11  10   7      619.11      573.21     62.25 o 
 -10  10   7      231.83      221.70     20.81 o 
  -9  10   7      353.63      378.51     22.55 o 
  -8  10   7      274.56      269.68     36.94 o 
  -7  10   7       27.52       -4.34     14.66 o 
  -6  10   7      893.03      869.66     29.36 o 
  -5  10   7       29.10        2.48     28.09 o 
  -4  10   7     1518.55     1597.51     38.80 o 
  -3  10   7       22.99       17.59     10.26 o 
  -2  10   7     1321.14     1320.21     35.88 o 
  -1  10   7      994.98     1042.50     32.48 o 
   0  10   7      382.12      440.01     23.52 o 
   1  10   7     4689.21     4363.79     68.71 o 
   2  10   7        2.15        3.98     11.99 o 
   3  10   7      375.16      368.24     22.83 o 
   4  10   7      162.41      163.09     18.74 o 
   5  10   7      246.58      256.08     52.49 o 
   6  10   7      258.66      268.43     23.38 o 
   7  10   7        0.43      -30.11     20.08 o 
 -14  11   7      171.97      235.83     34.81 o 
 -13  11   7        1.99        5.39     31.72 o 
 -12  11   7      287.66      311.80     24.40 o 
 -11  11   7       17.99       10.54     13.50 o 
 -10  11   7      228.75      261.43     23.22 o 
  -9  11   7      388.38      381.18     23.58 o 
  -8  11   7      185.21      232.17     21.23 o 
  -7  11   7       42.20       31.26     18.73 o 
  -6  11   7      349.71      339.65     21.74 o 
  -5  11   7      538.90      557.98     30.75 o 
  -4  11   7       45.93       25.85     11.96 o 
  -3  11   7     1308.49     1341.44     37.59 o 
  -2  11   7      256.79      279.26     37.77 o 
  -1  11   7      802.01      783.25     30.46 o 
   0  11   7     1233.29     1150.55     46.06 o 
   1  11   7        0.15      -16.26     11.32 o 
   2  11   7      875.16      886.14     32.32 o 
   3  11   7        1.15      -10.68     22.43 o 
   4  11   7       11.61       10.54     12.72 o 
   5  11   7      171.73      168.30     19.87 o 
   6  11   7       37.76       22.08     15.65 o 
 -13  12   7      248.88      244.25     23.70 o 
 -12  12   7        0.75       -8.70     12.71 o 
 -11  12   7       87.29       94.67     22.47 o 
 -10  12   7       58.43       42.14     31.97 o 
  -9  12   7      314.97      337.51     25.05 o 
  -8  12   7       19.42       21.87     19.60 o 
  -7  12   7      459.84      432.54     36.28 o 
  -6  12   7      575.75      545.52     26.72 o 
  -5  12   7       20.17       19.64     12.82 o 
  -4  12   7     1356.38     1294.74     38.35 o 
  -3  12   7      161.63      133.12     17.79 o 
  -2  12   7      538.65      524.57     26.28 o 
  -1  12   7      274.45      245.17     21.43 o 
   0  12   7       64.31       79.48     16.04 o 
   1  12   7      801.66      835.24     31.97 o 
   2  12   7       37.13       28.66     14.18 o 
   3  12   7       93.98      111.28     17.66 o 
   4  12   7        0.69       -1.94     23.55 o 
   5  12   7      165.93      215.39     22.76 o 
 -12  13   7      133.70      134.42     20.21 o 
 -11  13   7       44.50       26.51     15.16 o 
 -10  13   7      140.22      128.25     24.52 o 
  -9  13   7       48.73       45.95     16.06 o 
  -8  13   7      500.57      475.99     40.52 o 
  -7  13   7      132.75      135.01     34.43 o 
  -6  13   7      384.59      389.93     28.74 o 
  -5  13   7     1173.02     1266.08     43.88 o 
  -4  13   7       66.82       76.96     24.36 o 
  -3  13   7      875.61      918.59     34.94 o 
  -2  13   7       18.86       28.40     13.77 o 
  -1  13   7      411.44      340.85     24.35 o 
   0  13   7       67.34      118.66     18.91 o 
   1  13   7      435.11      388.66     25.94 o 
   2  13   7      677.88      641.22     30.35 o 
   3  13   7       32.22       25.42     14.81 o 
 -11  14   7      162.56      199.85     45.69 o 
 -10  14   7       66.66       75.24     17.85 o 
  -9  14   7      158.37      168.98     31.78 o 
  -8  14   7       54.51       70.36     25.22 o 
  -7  14   7      626.88      619.49     35.48 o 
  -6  14   7      316.14      337.76     24.89 o 
  -5  14   7      135.27      124.08     26.43 o 
  -4  14   7      211.09      188.73     20.97 o 
  -3  14   7       32.48       21.13     14.53 o 
  -2  14   7      441.36      430.43     26.59 o 
  -1  14   7       21.36       25.71     14.94 o 
   0  14   7      103.92      129.08     19.70 o 
   1  14   7       17.16       10.57     14.04 o 
   2  14   7      210.89      207.29     22.34 o 
  -9  15   7       33.91       17.01     22.66 o 
  -8  15   7      235.88      321.20     37.79 o 
  -7  15   7        5.51       19.06     14.15 o 
  -6  15   7      636.02      657.94     35.84 o 
  -5  15   7      253.77      275.80     25.20 o 
  -4  15   7      122.94      114.87     32.02 o 
  -3  15   7      145.09      171.13     32.39 o 
  -2  15   7        2.35      -16.63     12.90 o 
  -1  15   7      200.51      237.70     51.95 o 
   0  15   7       20.65       10.43     15.27 o 
  -6  16   7        0.99       13.89     15.31 o 
  -5  16   7      248.85      209.20     46.51 o 
  -4  16   7      127.42      180.96     23.48 o 
  -4 -16   8      105.70      106.95     26.72 o 
  -3 -16   8        2.52      -13.76     18.95 o 
   0 -16   8      199.45      142.39     27.55 o 
   1 -16   8      365.95      352.26     38.10 o 
   2 -16   8       14.90       25.20     21.36 o 
   3 -16   8      529.82      481.81     42.61 o 
  -6 -15   8      178.30      169.29     31.26 o 
  -5 -15   8      260.32      234.76     33.03 o 
  -4 -15   8       23.59       25.12     21.35 o 
  -3 -15   8      227.65      276.16     33.20 o 
  -2 -15   8       25.30      -20.02     19.87 o 
  -1 -15   8      738.61      719.95     30.55 o 
   0 -15   8      133.35      153.11     28.82 o 
   1 -15   8      198.31      223.87     31.59 o 
   2 -15   8      626.48      574.09     44.12 o 
   3 -15   8        0.03       -4.68     17.57 o 
   4 -15   8      627.96      629.08     46.99 o 
   5 -15   8      146.70      212.29     33.87 o 
  -8 -14   8       18.17      -10.15     20.58 o 
  -7 -14   8      204.84      226.26     32.73 o 
  -6 -14   8       19.36        8.15     21.27 o 
  -5 -14   8      398.68      388.03     38.33 o 
  -4 -14   8      400.73      440.13     36.40 o 
  -3 -14   8        0.79      -27.07     18.05 o 
  -2 -14   8      634.15      635.01     39.98 o 
  -1 -14   8        0.49       -5.81     28.45 o 
   0 -14   8     1068.94     1037.60     34.50 o 
   1 -14   8      953.84     1020.77     52.15 o 
   2 -14   8       65.11       46.15     21.56 o 
   3 -14   8      659.03      615.50     44.17 o 
   4 -14   8      335.21      369.52     39.24 o 
   5 -14   8      117.68      136.01     28.10 o 
   6 -14   8       66.46       61.55     24.32 o 
   7 -14   8      171.96      171.38     32.81 o 
  -7 -13   8        0.75        4.59     19.23 o 
  -6 -13   8      221.42      227.23     31.86 o 
  -5 -13   8      170.24      177.64     30.15 o 
  -4 -13   8       66.53       74.50     23.10 o 
  -3 -13   8     2489.48     2450.04     72.53 o 
  -2 -13   8        2.86      -20.20     25.07 o 
  -1 -13   8     1708.89     1828.07     43.52 o 
   0 -13   8       56.91       45.03     13.04 o 
   1 -13   8      295.84      305.49     22.31 o 
   2 -13   8     1470.85     1514.51     40.16 o 
   3 -13   8       12.89       20.44     21.40 o 
   4 -13   8      581.77      536.46     40.83 o 
   5 -13   8        1.38       12.41     19.82 o 
   6 -13   8      311.01      368.97     40.33 o 
   7 -13   8       13.94       24.61     21.40 o 
   8 -13   8      169.13      140.15     31.41 o 
  -7 -12   8      998.76     1009.84     50.81 o 
  -6 -12   8      218.74      237.01     30.60 o 
  -5 -12   8      915.30      882.34     46.05 o 
  -4 -12   8     1480.58     1445.20     57.28 o 
  -3 -12   8      732.79      787.00     42.06 o 
  -2 -12   8      989.54      994.99     32.01 o 
  -1 -12   8       89.77       46.68     21.74 o 
   0 -12   8      364.77      329.61     20.36 o 
   1 -12   8       29.16       17.88     11.03 o 
   2 -12   8      350.64      329.31     21.63 o 
   3 -12   8      325.08      332.85     22.21 o 
   4 -12   8      352.86      291.89     22.04 o 
   5 -12   8      307.10      316.79     35.59 o 
   6 -12   8        0.12      -13.00     16.47 o 
   7 -12   8      621.96      620.94     45.00 o 
   8 -12   8      109.37       83.41     26.70 o 
   9 -12   8       32.32       11.87     22.77 o 
 -11 -11   8       71.08       69.39     25.28 o 
 -10 -11   8      107.64       98.52     23.21 o 
  -9 -11   8       98.41      106.46     24.41 o 
  -6 -11   8      966.32      979.74     47.70 o 
  -5 -11   8        6.98      -21.43     14.29 o 
  -4 -11   8      219.14      307.42     30.90 o 
  -3 -11   8     2261.43     2494.01     47.39 o 
  -2 -11   8        0.59      -14.33      9.56 o 
  -1 -11   8     1629.88     1771.51     39.77 o 
   0 -11   8       95.48       86.89     13.95 o 
   1 -11   8      319.16      314.12     19.03 o 
   2 -11   8      369.61      366.92     26.27 o 
   3 -11   8      897.65      865.59     29.74 o 
   4 -11   8      457.99      484.75     24.21 o 
   5 -11   8       70.51       89.62     15.43 o 
   6 -11   8      541.50      547.89     41.75 o 
   7 -11   8       71.66       54.32     23.17 o 
   8 -11   8      404.92      402.28     39.68 o 
   9 -11   8       88.84       64.22     26.54 o 
 -12 -10   8      224.09      208.72     30.83 o 
 -11 -10   8      521.60      504.00     38.25 o 
 -10 -10   8       13.58       45.44     20.60 o 
  -9 -10   8      339.46      305.61     28.39 o 
  -8 -10   8        1.53      -21.42     15.23 o 
  -7 -10   8     1064.94     1158.77     42.57 o 
  -6 -10   8        2.10      -11.26     18.53 o 
  -5 -10   8      184.74      144.01     24.67 o 
  -4 -10   8     1273.94     1321.36     50.32 o 
  -3 -10   8     1306.94     1267.85     48.07 o 
  -2 -10   8     2444.06     2267.73     43.74 o 
  -1 -10   8       74.32       58.19     11.64 o 
   0 -10   8     1441.62     1505.03     35.57 o 
   1 -10   8       23.05       30.61     10.43 o 
   2 -10   8      148.93      140.59     14.83 o 
   3 -10   8      180.07      247.01     18.37 o 
   4 -10   8     2130.03     2010.20     43.72 o 
   5 -10   8      761.11      854.73     69.57 o 
   6 -10   8       12.03       12.08     10.99 o 
   7 -10   8      348.26      381.46     37.32 o 
   8 -10   8       92.28      128.49     28.31 o 
   9 -10   8      141.64      150.20     30.81 o 
  10 -10   8      198.83      281.55     37.50 o 
 -13  -9   8      334.27      357.35     35.61 o 
 -12  -9   8       21.87       32.03     23.62 o 
 -11  -9   8       80.38       83.56     23.28 o 
 -10  -9   8      410.73      417.09     31.99 o 
  -9  -9   8      611.45      605.35     36.54 o 
  -8  -9   8      477.64      475.27     31.48 o 
  -7  -9   8      216.09      224.14     22.74 o 
  -6  -9   8     1501.22     1541.08     34.69 o 
  -5  -9   8       84.61       94.31     21.68 o 
  -4  -9   8     3002.30     3120.03     52.42 o 
  -3  -9   8     1075.50     1011.34     27.83 o 
  -2  -9   8      196.66      219.10     15.92 o 
  -1  -9   8     1282.23     1377.85     32.84 o 
   0  -9   8      519.38      516.36     20.99 o 
   1  -9   8      959.99     1037.06     29.10 o 
   2  -9   8      164.98      156.23     19.96 o 
   3  -9   8      613.03      578.65     23.17 o 
   4  -9   8     1090.46     1133.40     55.90 o 
   5  -9   8      486.93      443.99     23.13 o 
   6  -9   8      771.82      827.02     43.37 o 
   7  -9   8       48.99       44.28     13.78 o 
   8  -9   8      261.45      278.00     22.43 o 
   9  -9   8      193.35      197.66     31.06 o 
  10  -9   8       43.15       38.70     23.01 o 
 -13  -8   8       43.44        1.00     21.73 o 
 -12  -8   8      114.48      156.14     27.34 o 
 -11  -8   8      113.04      116.75     24.08 o 
 -10  -8   8     1683.03     1782.61     58.70 o 
  -9  -8   8      603.75      691.66     37.13 o 
  -8  -8   8      736.52      746.63     34.30 o 
  -7  -8   8     1320.46     1332.34     42.39 o 
  -6  -8   8      565.63      539.49     20.92 o 
  -5  -8   8     3309.74     3277.57     62.65 o 
  -4  -8   8     1025.55     1022.17     26.08 o 
  -3  -8   8     2183.60     2209.86     39.45 o 
  -2  -8   8     1813.11     1956.11     37.25 o 
  -1  -8   8      408.22      346.97     17.14 o 
   0  -8   8     2488.56     2484.35     43.35 o 
   1  -8   8       97.13      115.63     20.08 o 
   2  -8   8      281.18      259.08     16.23 o 
   3  -8   8     1042.00     1059.60     29.43 o 
   4  -8   8      610.83      600.68     24.16 o 
   5  -8   8      418.11      449.07     23.38 o 
   6  -8   8       41.93       37.50     13.74 o 
   7  -8   8      574.02      615.32     32.31 o 
   8  -8   8       95.64      104.13     16.75 o 
   9  -8   8      189.32      166.05     19.70 o 
  10  -8   8      169.44      214.23     21.30 o 
 -14  -7   8      113.13      150.41     29.76 o 
 -13  -7   8      263.91      265.27     33.22 o 
 -12  -7   8      151.59      132.16     25.79 o 
 -11  -7   8     1384.49     1351.80     52.03 o 
 -10  -7   8      383.12      380.22     30.66 o 
  -9  -7   8     2563.79     2655.29     67.14 o 
  -8  -7   8     1375.20     1397.27     45.58 o 
  -7  -7   8      274.55      269.14     22.42 o 
  -6  -7   8     1603.85     1588.52     32.60 o 
  -5  -7   8      106.65       97.53     10.82 o 
  -4  -7   8     4254.27     4232.66     42.23 o 
  -3  -7   8     1096.79     1020.38     25.56 o 
  -2  -7   8      505.09      543.26     27.72 o 
  -1  -7   8      925.79      848.45     27.70 o 
   0  -7   8       11.99        8.22      7.55 o 
   1  -7   8      802.46      756.41     23.69 o 
   2  -7   8      149.64      112.57     12.71 o 
   3  -7   8       43.80       47.41     10.27 o 
   4  -7   8      872.06      883.81     27.22 o 
   5  -7   8      325.26      301.96     18.52 o 
   6  -7   8      621.34      642.34     26.33 o 
   7  -7   8      158.23      142.96     28.88 o 
   8  -7   8     1065.12      963.31     33.15 o 
   9  -7   8      280.19      265.43     21.93 o 
  10  -7   8      179.31      199.65     21.36 o 
  11  -7   8       61.36       74.33     18.44 o 
 -14  -6   8      366.98      376.53     36.72 o 
 -13  -6   8       66.90       58.18     23.59 o 
 -12  -6   8      764.85      740.06     42.22 o 
 -11  -6   8       96.20      115.96     23.48 o 
 -10  -6   8     2270.61     2253.76     63.53 o 
  -9  -6   8     1006.32      959.39     39.42 o 
  -8  -6   8     1448.16     1362.55     43.23 o 
  -7  -6   8     1394.87     1408.75     41.85 o 
  -6  -6   8      209.85      213.07     13.93 o 
  -5  -6   8     1379.91     1423.48     21.80 o 
  -4  -6   8     1464.25     1483.24     21.85 o 
  -3  -6   8     3414.26     3480.91     35.30 o 
  -2  -6   8       21.73       29.59      7.85 o 
  -1  -6   8       38.58       42.46      8.12 o 
   0  -6   8      467.72      511.40     18.73 o 
   1  -6   8       22.79       14.47     11.45 o 
   2  -6   8     3227.19     3274.61     49.96 o 
   3  -6   8      262.32      255.69     24.41 o 
   4  -6   8      407.70      397.68     19.30 o 
   5  -6   8      570.91      565.51     23.60 o 
   6  -6   8       78.32       83.32     13.42 o 
   7  -6   8     1867.84     1777.03     42.30 o 
   8  -6   8       47.54       48.20     14.01 o 
   9  -6   8      178.36      214.62     34.26 o 
  10  -6   8       27.91       26.74     13.84 o 
  11  -6   8      112.71      135.39     19.75 o 
 -15  -5   8       92.70       62.29     25.40 o 
 -14  -5   8       72.65       44.47     22.72 o 
 -13  -5   8      205.79      219.39     30.08 o 
 -12  -5   8     1059.35      993.30     46.77 o 
 -11  -5   8     1771.24     1929.08     61.43 o 
 -10  -5   8       96.11       71.50     18.61 o 
  -9  -5   8      730.88      711.82     34.09 o 
  -8  -5   8      128.11      172.06     20.82 o 
  -7  -5   8     3935.32     4224.65     76.42 o 
  -6  -5   8     1581.72     1580.68     52.67 o 
  -5  -5   8      716.29      745.14     24.52 o 
  -4  -5   8        6.15       14.40      4.81 o 
  -3  -5   8      958.76     1003.54     16.64 o 
  -2  -5   8     2469.51     2432.15     29.50 o 
  -1  -5   8     1072.67     1041.54     32.79 o 
   0  -5   8      613.03      625.01     19.81 o 
   1  -5   8     3675.46     3552.83     57.36 o 
   2  -5   8      224.41      211.54     14.44 o 
   3  -5   8     1330.88     1386.36     31.72 o 
   4  -5   8      515.57      582.22     22.21 o 
   5  -5   8     1159.26     1131.63     30.96 o 
   6  -5   8      395.49      397.71     21.38 o 
   7  -5   8       52.19       47.96     31.09 o 
   8  -5   8      779.14      770.85     29.98 o 
   9  -5   8        1.25       -6.87     12.64 o 
  10  -5   8      313.75      354.64     26.11 o 
  11  -5   8       27.24       28.28     21.41 o 
 -15  -4   8      247.87      244.65     34.98 o 
 -14  -4   8       65.00       21.71     21.64 o 
 -13  -4   8      470.31      472.60     37.61 o 
 -12  -4   8      232.92      221.42     27.82 o 
 -11  -4   8      132.69      105.61     22.81 o 
 -10  -4   8      380.61      353.04     28.94 o 
  -9  -4   8       28.72       33.02     14.47 o 
  -8  -4   8      664.60      718.27     32.17 o 
  -7  -4   8        8.25       12.92     10.42 o 
  -6  -4   8      653.49      723.34     20.77 o 
  -5  -4   8       93.59      148.07      8.03 o 
  -4  -4   8        7.31        0.73      3.85 o 
  -3  -4   8       94.69       83.49      7.61 o 
  -2  -4   8       61.60      119.48      8.97 o 
  -1  -4   8     1889.13     2025.98     55.78 o 
   0  -4   8     1844.89     1986.55     46.37 o 
   1  -4   8      127.59      138.12     11.91 o 
   2  -4   8     3193.00     2981.05     45.89 o 
   3  -4   8      166.97      223.45     15.17 o 
   4  -4   8     4369.60     4309.31     60.58 o 
   5  -4   8      865.81      836.37     26.78 o 
   6  -4   8      275.09      225.43     18.09 o 
   7  -4   8      289.94      287.56     66.44 o 
   8  -4   8      645.16      647.47     27.80 o 
   9  -4   8      346.37      352.28     24.30 o 
  10  -4   8       78.23       72.00     34.26 o 
  11  -4   8      193.60      215.98     31.25 o 
 -16  -3   8      386.39      423.01     40.15 o 
 -15  -3   8        5.94       -1.84     20.19 o 
 -14  -3   8      285.34      309.73     35.78 o 
 -13  -3   8      380.74      386.71     33.74 o 
 -12  -3   8        8.25      -10.38     16.03 o 
 -11  -3   8      245.26      243.24     27.79 o 
 -10  -3   8       51.49       44.56     16.50 o 
  -9  -3   8      780.62      798.41     35.27 o 
  -8  -3   8        7.09        8.21     10.61 o 
  -7  -3   8     2264.54     2182.78     46.47 o 
  -6  -3   8      532.90      552.35     12.41 o 
  -5  -3   8      287.46      314.73     11.57 o 
  -4  -3   8      242.01      246.04     14.61 o 
  -3  -3   8      406.60      376.01     17.86 o 
  -2  -3   8     7530.06     7150.07     92.10 o 
  -1  -3   8      875.83      767.02     17.45 o 
   0  -3   8     3026.65     3129.78     31.13 o 
   1  -3   8     7546.76     7981.41     62.58 o 
   2  -3   8       73.49       95.13     28.25 o 
   3  -3   8      825.42      758.61     23.33 o 
   4  -3   8      443.16      423.46     19.41 o 
   5  -3   8     2190.83     2196.25     42.78 o 
   6  -3   8      453.16      484.01     22.49 o 
   7  -3   8       67.71       59.66     13.46 o 
   8  -3   8       26.94       26.71     13.37 o 
   9  -3   8       54.89       21.02     13.52 o 
  10  -3   8      259.68      333.86     33.70 o 
  11  -3   8      137.11      155.15     27.71 o 
 -16  -2   8        2.20      -26.37     17.58 o 
 -15  -2   8      114.54       68.10     25.36 o 
 -14  -2   8        4.24       -1.37     20.26 o 
 -13  -2   8      732.58      724.84     42.15 o 
 -12  -2   8      365.45      370.28     31.50 o 
 -11  -2   8      526.02      542.29     34.01 o 
 -10  -2   8       79.61      135.32     21.06 o 
  -9  -2   8      161.40      185.52     20.32 o 
  -8  -2   8     2205.82     1921.83     50.27 o 
  -7  -2   8      562.49      684.13     20.91 o 
  -6  -2   8     2656.40     3078.39     31.37 o 
  -5  -2   8      201.76      172.43      8.37 o 
  -4  -2   8      504.44      496.76     12.60 o 
  -3  -2   8     1667.08     1741.96     22.20 o 
  -2  -2   8     1518.57     1642.97     29.71 o 
  -1  -2   8     2004.13     1884.09     29.26 o 
   0  -2   8     2718.44     2787.34     30.06 o 
   1  -2   8     1529.95     1465.70     21.41 o 
   2  -2   8     2153.25     2098.29     27.47 o 
   3  -2   8       58.79       86.72      7.88 o 
   4  -2   8     1908.31     1779.90     26.98 o 
   5  -2   8        0.59       -2.33      8.12 o 
   6  -2   8      860.45      879.46     28.53 o 
   7  -2   8        3.54       -0.04     10.76 o 
   8  -2   8      491.83      443.00     24.15 o 
   9  -2   8      182.43      173.98     19.78 o 
  10  -2   8        0.21        9.98     17.86 o 
  11  -2   8      270.87      279.04     33.69 o 
 -16  -1   8       13.25      -16.63     19.96 o 
 -15  -1   8        2.51      -11.21     19.18 o 
 -14  -1   8      616.50      515.86     38.83 o 
 -13  -1   8       17.64       19.35     20.81 o 
 -12  -1   8       55.48      111.07     22.96 o 
 -11  -1   8     1266.41     1301.08     49.54 o 
 -10  -1   8       54.38      106.99     19.94 o 
  -9  -1   8     1828.57     1829.46     51.44 o 
  -8  -1   8      819.76      854.81     33.53 o 
  -7  -1   8     1020.01     1008.80     16.25 o 
  -6  -1   8       15.30       54.21      5.83 o 
  -5  -1   8      924.67      827.56     15.22 o 
  -4  -1   8     2593.20     2631.89     36.17 o 
  -3  -1   8     1636.93     1883.33     23.49 o 
  -2  -1   8     4974.89     4930.19     43.50 o 
  -1  -1   8      383.48      371.62     15.04 o 
   0  -1   8      462.82      460.54     12.27 o 
   1  -1   8        1.74       20.48      5.50 o 
   2  -1   8     2579.77     2804.76     33.37 o 
   3  -1   8       92.46       49.93      9.94 o 
   4  -1   8       52.27       46.99      7.28 o 
   5  -1   8      475.41      475.52     15.90 o 
   6  -1   8        0.79      -10.90      7.68 o 
   7  -1   8     1141.94     1108.63     33.32 o 
   8  -1   8       75.01       60.12     15.08 o 
   9  -1   8      473.71      439.18     33.32 o 
  10  -1   8       12.80       10.89     17.26 o 
  11  -1   8       38.56       68.53     23.00 o 
 -16   0   8       26.66       20.93     22.24 o 
 -15   0   8      277.22      299.70     35.09 o 
 -14   0   8        9.43      -11.74     19.17 o 
 -13   0   8      436.93      378.86     33.60 o 
 -12   0   8      584.63      663.69     40.40 o 
 -11   0   8        3.24      -10.87     13.98 o 
 -10   0   8      316.00      277.08     24.64 o 
  -9   0   8       15.15       21.07     13.55 o 
  -8   0   8      452.66      484.41     24.78 o 
  -7   0   8      667.00      706.49     14.26 o 
  -6   0   8      988.03      933.00     21.06 o 
  -5   0   8     2286.97     2317.61     26.72 o 
  -4   0   8     2839.96     2854.14     30.46 o 
  -3   0   8     5440.27     5959.89     50.07 o 
  -2   0   8      231.03      214.09      9.38 o 
  -1   0   8     8381.54     7944.60     63.12 o 
   0   0   8      111.23      182.15     10.67 o 
   1   0   8     1410.36     1470.32     22.96 o 
   2   0   8      487.23      513.11     14.70 o 
   3   0   8        1.08       -7.59      5.06 o 
   4   0   8       74.33       72.75     11.19 o 
   5   0   8       32.45       22.73      7.83 o 
   6   0   8      924.61      955.43     23.25 o 
   7   0   8       81.34       79.86     11.55 o 
   8   0   8      577.15      645.68     22.00 o 
   9   0   8        2.71       -1.55     16.61 o 
  10   0   8        0.10      -23.50     15.96 o 
  11   0   8      244.67      253.59     31.06 o 
 -16   1   8       30.79       20.40     21.71 o 
 -15   1   8       38.51       11.38     21.12 o 
 -14   1   8      375.45      313.86     34.42 o 
 -13   1   8       16.41       -1.68     18.68 o 
 -12   1   8     1274.27     1317.26     52.52 o 
 -11   1   8        2.58       -5.41     13.58 o 
 -10   1   8      459.28      426.94     28.62 o 
  -9   1   8      893.62      873.31     50.95 o 
  -8   1   8       64.73       65.44      6.42 o 
  -7   1   8     3427.87     3333.48     38.68 o 
  -6   1   8       60.49       56.55     10.14 o 
  -5   1   8    13008.14    13464.93     94.60 o 
  -4   1   8     2656.95     2836.71     30.85 o 
  -3   1   8      651.31      665.80     15.24 o 
  -2   1   8     9073.77     9107.65     70.08 o 
  -1   1   8        0.56       -3.34      4.32 o 
   0   1   8     1660.22     1661.46     24.33 o 
   1   1   8       17.25        7.83      7.70 o 
   2   1   8     2971.19     2691.98     34.13 o 
   3   1   8        3.29       -7.57      5.48 o 
   4   1   8        3.82       -3.61      6.23 o 
   5   1   8     1096.84     1060.25     23.61 o 
   6   1   8       34.15       -0.70      8.72 o 
   7   1   8     1288.55     1339.67     38.41 o 
   8   1   8      223.83      230.78     19.11 o 
   9   1   8       93.59       68.49     15.29 o 
  10   1   8      105.80      134.21     24.87 o 
 -16   2   8       93.91      119.89     27.84 o 
 -15   2   8      280.47      290.75     34.95 o 
 -14   2   8        1.03      -13.11     17.98 o 
 -13   2   8      302.71      327.39     34.14 o 
 -12   2   8       25.45       16.11     19.43 o 
 -11   2   8        3.53       -5.45     14.38 o 
 -10   2   8      160.57      128.46     20.20 o 
  -9   2   8      951.41      926.03     24.30 o 
  -8   2   8     2634.96     2672.22     32.24 o 
  -7   2   8       49.73       60.78      6.76 o 
  -6   2   8     8449.74     8926.62     68.97 o 
  -5   2   8     1776.77     1634.82     22.70 o 
  -4   2   8     4703.87     4610.25     42.68 o 
  -3   2   8     3441.02     3675.73     38.68 o 
  -2   2   8        4.04        0.27      4.56 o 
  -1   2   8      485.51      458.96     13.12 o 
   0   2   8      127.89      141.22      9.15 o 
   1   2   8     1280.01     1298.32     22.67 o 
   2   2   8     1112.86     1098.35     21.80 o 
   3   2   8      322.95      278.09     15.43 o 
   4   2   8      120.20      114.70     10.50 o 
   5   2   8      165.84      176.93     16.05 o 
   6   2   8      520.44      519.55     19.24 o 
   7   2   8        5.77        2.97     14.79 o 
   8   2   8      445.03      519.34     24.03 o 
   9   2   8      168.76      182.88     18.67 o 
  10   2   8       34.42       51.31     15.84 o 
 -16   3   8       96.78      105.76     27.49 o 
 -15   3   8       61.75       61.56     24.26 o 
 -14   3   8      178.36      231.27     30.87 o 
 -13   3   8      188.89      175.80     28.87 o 
 -12   3   8     2179.03     2238.22     68.44 o 
 -11   3   8      768.17      803.98     39.96 o 
 -10   3   8      425.13      369.64     28.13 o 
  -9   3   8     2309.09     2251.91     29.19 o 
  -8   3   8      594.92      624.57     15.25 o 
  -7   3   8     6019.02     6218.49     63.29 o 
  -6   3   8       62.59       97.44     13.40 o 
  -5   3   8      652.35      615.40     14.41 o 
  -4   3   8       48.21       41.43      6.14 o 
  -3   3   8     1599.79     1376.04     27.12 o 
  -2   3   8      733.33      649.25     15.05 o 
  -1   3   8     1146.53     1043.29     19.75 o 
   0   3   8     1319.30     1299.61     22.42 o 
   1   3   8      243.76      238.31     11.62 o 
   2   3   8     3229.64     3073.36     44.18 o 
   3   3   8      600.04      605.00     19.53 o 
   4   3   8      539.97      496.41     17.78 o 
   5   3   8      800.97      826.75     27.78 o 
   6   3   8       34.33       28.38     12.08 o 
   7   3   8     1048.32     1033.13     44.39 o 
   8   3   8      167.72      200.40     18.84 o 
   9   3   8       74.91       93.30     16.26 o 
  10   3   8      165.04      206.73     21.75 o 
 -16   4   8      220.53      248.03     35.48 o 
 -15   4   8       79.61       94.22     25.15 o 
 -14   4   8       96.43      101.30     24.94 o 
 -13   4   8     1120.69     1170.52     51.86 o 
 -12   4   8      337.73      372.32     31.76 o 
 -11   4   8     1749.45     1736.45     59.06 o 
 -10   4   8     1558.46     1607.68     32.83 o 
  -9   4   8     3220.37     3212.77     60.47 o 
  -8   4   8     2632.19     2539.90     61.49 o 
  -7   4   8      895.75      907.90     17.81 o 
  -6   4   8     3882.25     3785.10     51.19 o 
  -5   4   8        6.51       -8.08      6.81 o 
  -4   4   8     1276.37     1190.07     19.92 o 
  -3   4   8     1934.42     1790.77     34.57 o 
  -2   4   8     1544.06     1590.99     24.18 o 
  -1   4   8      322.78      302.22     11.66 o 
   0   4   8      420.79      436.74     14.57 o 
   1   4   8     2985.54     2998.40     38.01 o 
   2   4   8       77.93       80.45     17.14 o 
   3   4   8     2296.39     2288.20     49.23 o 
   4   4   8      851.15      775.97     23.49 o 
   5   4   8       10.71        7.28     10.73 o 
   6   4   8     1500.88     1605.45     38.95 o 
   7   4   8       72.07       55.29     14.22 o 
   8   4   8      379.58      370.63     22.59 o 
   9   4   8      117.40       98.79     20.83 o 
  10   4   8       19.38      -10.30     18.86 o 
 -16   5   8       62.58       41.70     24.83 o 
 -15   5   8      240.24      261.35     33.93 o 
 -14   5   8      574.18      695.71     43.66 o 
 -13   5   8       26.80       45.12     21.00 o 
 -12   5   8      964.73      946.03     47.54 o 
 -11   5   8        4.88       21.43     16.19 o 
 -10   5   8     1272.71     1252.08     30.32 o 
  -9   5   8      458.56      465.03     33.82 o 
  -8   5   8     2222.57     2123.19     38.56 o 
  -7   5   8     1445.67     1491.93     34.22 o 
  -6   5   8     1654.75     1682.92     28.98 o 
  -5   5   8     1648.47     1577.85     24.94 o 
  -4   5   8      250.65      256.63     10.66 o 
  -3   5   8     1852.06     1834.93     26.29 o 
  -2   5   8     1360.45     1348.85     22.97 o 
  -1   5   8      490.18      395.69     13.97 o 
   0   5   8     1969.94     2055.66     30.75 o 
   1   5   8       90.84      107.85     13.94 o 
   2   5   8      962.51      929.54     22.10 o 
   3   5   8      233.08      261.22     26.14 o 
   4   5   8      115.04      113.25     14.96 o 
   5   5   8      894.61      864.46     31.66 o 
   6   5   8        5.20        2.17     16.64 o 
   7   5   8      605.85      631.87     27.58 o 
   8   5   8        0.72        3.85     19.92 o 
   9   5   8      170.03      191.26     20.87 o 
 -16   6   8      158.97      132.97     31.31 o 
 -15   6   8       91.68      122.01     27.89 o 
 -14   6   8       89.78       65.41     23.68 o 
 -13   6   8      525.27      562.60     39.78 o 
 -12   6   8      413.88      484.16     37.90 o 
 -11   6   8     1122.99     1130.85     49.35 o 
 -10   6   8      118.88      164.52     23.92 o 
  -9   6   8     1942.46     1878.88     38.26 o 
  -8   6   8       89.25      112.72     12.95 o 
  -7   6   8      243.43      255.87     15.57 o 
  -6   6   8     1554.91     1595.30     33.93 o 
  -5   6   8      298.59      275.77     24.97 o 
  -4   6   8      371.51      326.61     12.05 o 
  -3   6   8      671.08      607.90     15.91 o 
  -2   6   8     1062.72     1065.36     21.22 o 
  -1   6   8      684.13      691.75     18.00 o 
   0   6   8      721.62      745.12     19.31 o 
   1   6   8     1090.17     1066.84     36.97 o 
   2   6   8       56.14       35.62     11.08 o 
   3   6   8      566.83      577.44     39.34 o 
   4   6   8      499.10      486.64     23.15 o 
   5   6   8      703.17      718.61     27.86 o 
   6   6   8      453.23      470.42     33.00 o 
   7   6   8        0.55       -0.68     12.56 o 
   8   6   8      304.98      310.70     23.57 o 
   9   6   8       13.03      -18.99     18.43 o 
 -16   7   8        0.85        0.75     20.63 o 
 -15   7   8      411.00      434.23     39.24 o 
 -14   7   8      206.32      228.25     32.49 o 
 -13   7   8       62.39       38.19     23.37 o 
 -12   7   8      494.72      449.18     36.99 o 
 -11   7   8      146.87      141.92     28.99 o 
 -10   7   8     1315.62     1232.11     51.04 o 
  -9   7   8        9.89       22.00     16.05 o 
  -8   7   8      226.34      235.83     20.58 o 
  -7   7   8      107.71       81.90     12.04 o 
  -6   7   8      918.28      936.42     27.25 o 
  -5   7   8     2366.72     2270.00     42.14 o 
  -4   7   8      100.53      121.38     13.81 o 
  -3   7   8      870.38      866.71     19.40 o 
  -2   7   8      390.08      347.37     14.17 o 
  -1   7   8      350.02      353.64     18.29 o 
   0   7   8      740.60      728.70     38.12 o 
   1   7   8       11.54       17.94     15.69 o 
   2   7   8      290.78      301.21     19.40 o 
   3   7   8        4.56        8.58     19.88 o 
   4   7   8     1036.15     1018.74     32.53 o 
   5   7   8      384.49      348.73     22.10 o 
   6   7   8      277.70      295.95     30.45 o 
   7   7   8      316.23      336.52     23.81 o 
   8   7   8       62.02       65.32     27.67 o 
 -15   8   8       26.81       34.15     22.42 o 
 -14   8   8      196.04      216.36     33.63 o 
 -13   8   8      322.32      302.21     34.29 o 
 -12   8   8      547.68      547.42     25.85 o 
 -11   8   8       79.96       69.73     14.82 o 
 -10   8   8        5.89      -17.21     14.73 o 
  -9   8   8     1781.43     1852.58     61.77 o 
  -8   8   8       28.13        6.33     10.18 o 
  -7   8   8      209.77      190.45     17.00 o 
  -6   8   8      748.45      796.13     26.67 o 
  -5   8   8       14.96       13.11      9.98 o 
  -4   8   8     2205.20     2236.08     43.57 o 
  -3   8   8        0.02       -9.83      8.33 o 
  -2   8   8      554.20      595.01     23.56 o 
  -1   8   8      190.73      177.11     29.76 o 
   0   8   8      112.31      113.80     14.60 o 
   1   8   8     1896.17     1789.81    120.87 o 
   2   8   8      348.21      354.82     21.30 o 
   3   8   8     1361.84     1369.08     37.16 o 
   4   8   8       51.39       34.40     18.50 o 
   5   8   8      767.30      698.26     29.07 o 
   6   8   8      198.20      166.86     26.35 o 
   7   8   8      118.44      102.00     18.14 o 
 -15   9   8      175.65      141.85     30.94 o 
 -14   9   8        3.22       -1.05     19.39 o 
 -13   9   8      364.43      368.65     35.93 o 
 -12   9   8      172.99      216.56     20.50 o 
 -11   9   8      132.20      165.85     18.38 o 
 -10   9   8     1191.19     1143.47     51.79 o 
  -9   9   8       85.85       94.69     22.05 o 
  -8   9   8      775.96      744.92     27.73 o 
  -7   9   8     1189.25     1211.78     34.18 o 
  -6   9   8       51.57       54.32     12.61 o 
  -5   9   8      523.98      545.70     23.63 o 
  -4   9   8      208.20      210.24     17.31 o 
  -3   9   8        4.63      -12.52      8.35 o 
  -2   9   8        5.27       -8.65      9.37 o 
  -1   9   8      448.56      418.76     22.21 o 
   0   9   8     1161.78     1112.84     49.72 o 
   1   9   8     1469.88     1428.25     38.16 o 
   2   9   8      466.83      544.12     25.66 o 
   3   9   8      349.18      355.10     22.88 o 
   4   9   8      557.60      548.89     26.32 o 
   5   9   8      180.97      145.65     30.34 o 
   6   9   8      171.43      198.70     21.36 o 
   7   9   8      171.41      211.13     22.49 o 
 -14  10   8      253.69      301.62     36.84 o 
 -13  10   8      173.03      172.33     31.12 o 
 -12  10   8      579.50      586.15     34.42 o 
 -11  10   8      695.87      722.56     31.14 o 
 -10  10   8      127.94      108.25     26.14 o 
  -9  10   8      885.34      802.52     45.23 o 
  -8  10   8      242.50      259.01     20.65 o 
  -7  10   8      176.35      175.34     17.84 o 
  -6  10   8       47.08       52.06     14.12 o 
  -5  10   8        3.40       13.02     18.13 o 
  -4  10   8       71.80       82.59     14.08 o 
  -3  10   8      154.87      204.71     18.22 o 
  -2  10   8     1663.85     1646.22     66.95 o 
  -1  10   8       92.36      136.25     17.26 o 
   0  10   8     1046.00     1122.60     35.39 o 
   1  10   8     1146.03     1064.94     34.09 o 
   2  10   8       35.82       43.92     14.27 o 
   3  10   8      616.08      659.22     29.19 o 
   4  10   8      119.90      123.96     35.21 o 
   5  10   8      217.29      205.31     20.84 o 
   6  10   8       30.61       28.94     15.66 o 
 -14  11   8       28.63       37.46     23.97 o 
 -13  11   8      192.55      201.50     24.08 o 
 -12  11   8      205.26      269.02     24.27 o 
 -11  11   8      277.37      288.32     23.70 o 
 -10  11   8      208.48      155.32     28.78 o 
  -9  11   8       41.03       64.40     24.47 o 
  -8  11   8      416.62      409.84     38.54 o 
  -7  11   8        3.28      -15.08     10.05 o 
  -6  11   8      204.73      214.55     27.45 o 
  -5  11   8      285.70      331.98     22.67 o 
  -4  11   8      411.53      377.52     55.51 o 
  -3  11   8     1360.33     1342.53     47.30 o 
  -2  11   8      192.18      199.67     19.69 o 
  -1  11   8     1384.20     1465.88     51.75 o 
   0  11   8      454.12      457.88     25.05 o 
   1  11   8      439.47      460.42     25.54 o 
   2  11   8      621.28      607.88     28.34 o 
   3  11   8       60.82       53.02     19.54 o 
   4  11   8       66.13       89.39     17.90 o 
   5  11   8        5.09        1.32     16.14 o 
 -13  12   8       26.73       19.84     16.20 o 
 -12  12   8      130.83      152.95     20.40 o 
 -11  12   8       46.17       63.95     16.28 o 
 -10  12   8      154.82       67.74     23.70 o 
  -9  12   8      280.63      284.51     34.41 o 
  -8  12   8      113.39      119.44     18.25 o 
  -7  12   8      451.17      475.80     25.81 o 
  -6  12   8      162.78      162.06     19.53 o 
  -5  12   8      755.56      807.30     32.03 o 
  -4  12   8      403.01      406.11     24.65 o 
  -3  12   8      503.29      500.24     26.43 o 
  -2  12   8      525.13      563.91     28.60 o 
  -1  12   8       11.62        6.99     12.64 o 
   0  12   8      393.13      381.03     24.91 o 
   1  12   8      208.46      220.66     33.86 o 
   2  12   8      134.67      120.64     18.80 o 
   3  12   8        1.45      -18.37     12.25 o 
   4  12   8        2.45      -19.09     12.92 o 
 -12  13   8       28.16       44.10     15.69 o 
 -11  13   8      385.11      394.63     38.19 o 
 -10  13   8        9.24       23.56     21.19 o 
  -9  13   8       67.87       51.88     16.06 o 
  -8  13   8      512.73      572.33     29.11 o 
  -7  13   8        0.07      -17.30     22.65 o 
  -6  13   8      715.31      779.26     32.71 o 
  -5  13   8      266.05      312.95     24.79 o 
  -4  13   8      479.94      468.38     66.90 o 
  -3  13   8      382.23      456.05     26.42 o 
  -2  13   8       54.21       62.84     21.89 o 
  -1  13   8      269.31      310.57     23.67 o 
   0  13   8       10.25       -3.27     13.21 o 
   1  13   8      317.52      342.64     38.70 o 
   2  13   8      511.61      517.12     28.41 o 
 -11  14   8        4.00       27.34     22.60 o 
 -10  14   8      125.17      100.71     29.88 o 
  -9  14   8      121.16      146.26     20.94 o 
  -8  14   8        4.58        8.35     14.39 o 
  -7  14   8      578.14      549.93     29.75 o 
  -6  14   8        7.98       -4.43     13.12 o 
  -5  14   8      398.10      420.92     27.61 o 
  -4  14   8       43.81       28.25     15.31 o 
  -3  14   8      230.81      220.61     23.63 o 
  -2  14   8      114.17      133.99     31.03 o 
  -1  14   8        7.36       -7.21     13.22 o 
   0  14   8      114.23       91.45     27.40 o 
   1  14   8        2.29        9.24     14.72 o 
  -9  15   8      146.56      117.87     20.40 o 
  -8  15   8      241.69      265.09     51.14 o 
  -7  15   8      123.30      115.40     32.78 o 
  -6  15   8      276.32      302.86     28.30 o 
  -5  15   8       19.72       10.47     14.63 o 
  -4  15   8      186.20      194.26     23.00 o 
  -3  15   8       24.80      -13.74     14.33 o 
  -2  15   8       35.65       35.01     16.56 o 
  -3 -16   9      119.08      111.70     27.72 o 
   0 -16   9      295.66      282.21     34.20 o 
   1 -16   9       66.70      112.95     27.42 o 
   2 -16   9      214.11      193.78     33.47 o 
  -6 -15   9      295.08      361.36     38.65 o 
  -5 -15   9      180.33      172.76     29.61 o 
  -4 -15   9       20.09        7.78     19.34 o 
  -3 -15   9       54.12       67.17     22.41 o 
  -2 -15   9      119.32      126.56     25.35 o 
  -1 -15   9      958.62     1068.78     36.97 o 
   0 -15   9       91.54      148.86     29.04 o 
   1 -15   9      669.19      747.59     47.54 o 
   2 -15   9      338.08      386.58     37.57 o 
   3 -15   9      137.58      177.61     31.84 o 
   4 -15   9      338.85      286.42     38.14 o 
  -8 -14   9       48.89       43.51     25.53 o 
  -7 -14   9      661.27      704.33     48.53 o 
  -6 -14   9       69.74       53.38     24.14 o 
  -5 -14   9      405.17      423.32     37.29 o 
  -4 -14   9      481.83      532.19     41.12 o 
  -3 -14   9      240.71      186.80     30.71 o 
  -2 -14   9      822.39      769.20     45.16 o 
  -1 -14   9      153.81      170.94     49.18 o 
   0 -14   9     1165.15     1273.63     38.42 o 
   1 -14   9      219.25      184.14     22.59 o 
   2 -14   9      509.39      554.23     41.55 o 
   3 -14   9      460.78      498.27     40.72 o 
   4 -14   9       57.89       45.52     24.29 o 
   5 -14   9      167.97      149.16     30.14 o 
   6 -14   9        0.12        8.56     20.87 o 
  -9 -13   9      250.32      192.70     33.38 o 
  -8 -13   9      910.21      867.49     51.56 o 
  -7 -13   9        4.65        8.42     22.20 o 
  -6 -13   9      227.58      234.39     31.47 o 
  -5 -13   9       19.22      -10.25     18.99 o 
  -4 -13   9      345.36      379.46     34.44 o 
  -3 -13   9      619.38      560.84     38.91 o 
  -2 -13   9      195.12      242.71     20.42 o 
  -1 -13   9      962.34      998.20     33.61 o 
   0 -13   9       87.33      101.40     16.48 o 
   1 -13   9     1133.22     1233.38     51.29 o 
   2 -13   9      229.36      274.21     25.15 o 
   3 -13   9      300.45      282.15     34.77 o 
   4 -13   9      520.84      486.98     40.46 o 
   5 -13   9       45.98       25.28     21.37 o 
   6 -13   9      131.93      187.55     31.15 o 
   7 -13   9       40.58       -9.05     18.95 o 
  -8 -12   9      185.52      186.25     29.85 o 
  -7 -12   9      934.42      943.97     49.61 o 
  -6 -12   9       19.96       16.02     21.22 o 
  -5 -12   9      536.60      507.12     37.94 o 
  -4 -12   9     1563.45     1549.78     59.68 o 
  -3 -12   9      252.40      262.02     30.08 o 
  -2 -12   9      991.14      987.91     46.65 o 
  -1 -12   9      583.84      523.74     25.81 o 
   0 -12   9      509.67      520.75     25.77 o 
   1 -12   9        0.06      -15.73     10.48 o 
   2 -12   9      699.89      682.13     28.54 o 
   3 -12   9       50.54       33.44     13.15 o 
   4 -12   9      605.57      560.13     27.38 o 
   5 -12   9      362.04      451.02     38.44 o 
   6 -12   9      127.02       92.98     25.80 o 
   7 -12   9      327.44      425.27     39.59 o 
   8 -12   9        1.44        0.91     21.97 o 
  -8 -11   9      481.90      471.39     39.61 o 
  -7 -11   9       62.85       53.51     21.47 o 
  -6 -11   9      890.70      941.88     47.29 o 
  -5 -11   9       55.89       49.45     22.80 o 
  -4 -11   9     2776.74     2773.50     77.24 o 
  -3 -11   9      128.11      124.71     22.05 o 
  -2 -11   9      233.50      263.41     20.30 o 
  -1 -11   9       41.12       -0.24     10.53 o 
   0 -11   9      940.75      913.25     30.50 o 
   1 -11   9      510.62      474.85     23.35 o 
   2 -11   9       14.94        7.63     10.78 o 
   3 -11   9     1496.72     1493.84     39.21 o 
   4 -11   9        7.63      -12.61     10.28 o 
   5 -11   9      136.00      108.54     16.66 o 
   6 -11   9      186.27      232.12     20.99 o 
   7 -11   9       31.86       44.80     21.71 o 
   8 -11   9      300.49      268.00     36.62 o 
 -12 -10   9      289.99      309.32     35.28 o 
 -11 -10   9       39.00       51.91     21.70 o 
 -10 -10   9      180.66      211.94     26.54 o 
  -8 -10   9        2.27       17.07     19.56 o 
  -7 -10   9      302.33      359.93     32.61 o 
  -6 -10   9      517.70      503.31     36.42 o 
  -5 -10   9       46.19       72.32     22.91 o 
  -4 -10   9      187.41      175.15     25.95 o 
  -3 -10   9      308.32      291.45     19.45 o 
  -2 -10   9      112.03      103.10     21.15 o 
  -1 -10   9     1176.55     1044.32     31.12 o 
   0 -10   9      287.39      276.66     23.43 o 
   1 -10   9      689.40      604.18     24.98 o 
   2 -10   9     1079.91     1166.26     33.68 o 
   3 -10   9       38.12       29.49     18.39 o 
   4 -10   9      577.88      587.49     26.59 o 
   5 -10   9      518.84      509.34     25.90 o 
   6 -10   9       61.26       71.31     14.24 o 
   7 -10   9      348.53      382.02     24.36 o 
   8 -10   9       20.81       -5.04     18.21 o 
   9 -10   9       23.69       33.71     22.98 o 
 -13  -9   9       91.45       98.21     27.13 o 
 -12  -9   9       28.13       -7.64     19.55 o 
 -11  -9   9      197.80      216.40     30.02 o 
 -10  -9   9      713.36      744.40     40.85 o 
  -9  -9   9        2.27      -12.68     14.93 o 
  -8  -9   9      118.82      130.76     21.78 o 
  -7  -9   9     2665.67     2663.18     76.01 o 
  -6  -9   9      466.58      515.68     35.49 o 
  -5  -9   9       49.68       48.02     20.09 o 
  -4  -9   9     2037.75     2084.11     62.20 o 
  -3  -9   9       12.38      -11.81      9.49 o 
  -2  -9   9     4264.84     4160.33     60.73 o 
  -1  -9   9      465.79      491.08     21.81 o 
   0  -9   9      239.32      236.33     21.19 o 
   1  -9   9      167.30      160.21     15.46 o 
   2  -9   9       27.32        8.31     10.61 o 
   3  -9   9     1297.55     1224.66     33.90 o 
   4  -9   9       37.13        5.10     10.69 o 
   5  -9   9      372.38      290.66     20.70 o 
   6  -9   9      548.68      558.62     41.06 o 
   7  -9   9       60.50       49.11     14.23 o 
   8  -9   9      222.60      239.50     21.42 o 
   9  -9   9        4.34      -25.09     16.72 o 
 -13  -8   9      171.09      196.90     31.35 o 
 -12  -8   9       69.52       69.70     24.19 o 
 -11  -8   9       28.03       49.72     22.19 o 
 -10  -8   9      851.13      787.13     41.27 o 
  -9  -8   9       20.60       30.47     17.55 o 
  -8  -8   9     1476.85     1560.56     47.93 o 
  -7  -8   9       86.79      113.25     13.96 o 
  -6  -8   9     2869.94     2677.40     71.86 o 
  -5  -8   9     1342.77     1243.71     47.96 o 
  -4  -8   9      279.82      261.32     32.58 o 
  -3  -8   9     1879.48     1778.52     81.99 o 
  -2  -8   9      144.95      143.21     13.56 o 
  -1  -8   9      874.33      944.54     45.65 o 
   0  -8   9      981.11      984.59     36.69 o 
   1  -8   9       99.04       71.69     11.49 o 
   2  -8   9       28.23       18.37      9.40 o 
   3  -8   9      537.64      505.05     22.48 o 
   4  -8   9     1021.50     1095.84     32.31 o 
   5  -8   9        2.92       -5.73     10.33 o 
   6  -8   9        9.20       -5.40     12.66 o 
   7  -8   9      289.51      287.34     22.43 o 
   8  -8   9       23.36        7.38     16.03 o 
   9  -8   9      244.00      255.65     22.74 o 
  10  -8   9        0.14      -20.51     13.67 o 
 -14  -7   9      201.56      166.51     29.94 o 
 -13  -7   9       73.49       82.59     24.09 o 
 -12  -7   9      599.58      545.18     37.69 o 
 -11  -7   9      380.27      372.32     33.72 o 
 -10  -7   9       81.27       55.32     19.91 o 
  -9  -7   9      649.84      708.79     36.96 o 
  -8  -7   9       15.14        4.96     11.96 o 
  -7  -7   9      268.12      262.34     17.01 o 
  -6  -7   9      325.26      327.39     17.45 o 
  -5  -7   9      272.96      302.31     15.37 o 
  -4  -7   9        9.61       12.05     10.46 o 
  -3  -7   9      190.31      170.18     13.67 o 
  -2  -7   9     1126.67     1155.63     28.53 o 
  -1  -7   9      284.00      253.39     21.08 o 
   0  -7   9        2.19        4.85      7.59 o 
   1  -7   9      272.74      243.37     16.24 o 
   2  -7   9       86.88      116.46     12.95 o 
   3  -7   9      205.64      153.07     24.98 o 
   4  -7   9        1.54       10.50      9.25 o 
   5  -7   9     1327.82     1275.25     48.25 o 
   6  -7   9      154.50      146.63     16.96 o 
   7  -7   9      184.43      188.50     19.19 o 
   8  -7   9      138.68      119.83     17.42 o 
   9  -7   9       87.74       61.82     16.21 o 
  10  -7   9      220.81      201.22     21.66 o 
 -14  -6   9       42.25       20.96     21.02 o 
 -13  -6   9      397.25      367.42     33.98 o 
 -12  -6   9      325.81      354.11     31.83 o 
 -11  -6   9        6.18       -7.73     16.77 o 
 -10  -6   9        8.37       -3.82     17.43 o 
  -9  -6   9       27.74       21.05     17.12 o 
  -8  -6   9      980.58      956.42     43.85 o 
  -7  -6   9      322.54      309.50     23.84 o 
  -6  -6   9      647.88      637.14     25.47 o 
  -5  -6   9        9.17        3.49      5.17 o 
  -4  -6   9      995.96     1055.24     18.84 o 
  -3  -6   9     2233.11     2396.34     39.51 o 
  -2  -6   9      163.61      205.42     21.19 o 
  -1  -6   9      622.25      588.50     20.54 o 
   0  -6   9      257.30      252.54     15.30 o 
   1  -6   9       69.38       67.83     10.64 o 
   2  -6   9       20.06        3.29     19.09 o 
   3  -6   9      394.75      375.15     21.84 o 
   4  -6   9     1580.89     1604.96     82.37 o 
   5  -6   9        0.82       -1.51      9.75 o 
   6  -6   9     1607.67     1500.07     39.28 o 
   7  -6   9      128.59      130.38     16.99 o 
   8  -6   9      293.08      296.40     22.77 o 
   9  -6   9      252.04      256.47     22.90 o 
  10  -6   9        5.02       -5.04     13.06 o 
 -15  -5   9        0.03      -28.60     19.07 o 
 -14  -5   9      155.38      130.92     27.40 o 
 -13  -5   9       13.32        2.02     19.87 o 
 -12  -5   9      630.85      661.88     40.58 o 
 -11  -5   9       42.13       29.04     20.29 o 
 -10  -5   9      886.20      956.01     42.57 o 
  -9  -5   9     2963.32     2853.83     66.93 o 
  -8  -5   9        2.89        6.38      9.00 o 
  -7  -5   9      750.58      758.50     37.22 o 
  -6  -5   9      878.91      923.05     23.99 o 
  -5  -5   9      362.42      303.32     10.93 o 
  -4  -5   9     1091.51     1068.90     18.42 o 
  -3  -5   9      325.80      339.41     10.77 o 
  -2  -5   9     1128.43     1000.76     24.57 o 
  -1  -5   9       37.40       49.50      9.02 o 
   0  -5   9      184.18      161.26     12.75 o 
   1  -5   9      452.31      432.97     18.58 o 
   2  -5   9     1476.76     1433.58     42.87 o 
   3  -5   9     1336.39     1216.32     31.34 o 
   4  -5   9      231.09      247.85     17.59 o 
   5  -5   9     2298.14     2369.15    139.49 o 
   6  -5   9       65.40       41.49     14.22 o 
   7  -5   9     1089.78     1080.89     35.13 o 
   8  -5   9      395.18      417.07     24.58 o 
   9  -5   9       22.21        4.99     18.74 o 
  10  -5   9      126.99      123.40     19.95 o 
 -15  -4   9      129.18       86.30     28.63 o 
 -14  -4   9        8.69        2.23     20.15 o 
 -13  -4   9      767.40      694.41     43.08 o 
 -12  -4   9        5.87        0.20     17.24 o 
 -11  -4   9     1099.93     1127.81     46.38 o 
 -10  -4   9      196.52      173.15     23.74 o 
  -9  -4   9      115.65       90.78     18.77 o 
  -8  -4   9     2039.69     1979.68     49.16 o 
  -7  -4   9        0.04       -9.92     12.40 o 
  -6  -4   9      902.46     1047.67     25.12 o 
  -5  -4   9       67.57       56.95      6.37 o 
  -4  -4   9     1066.36      968.79     17.20 o 
  -3  -4   9     2115.50     2271.45     27.40 o 
  -2  -4   9     1241.83     1321.34     20.87 o 
  -1  -4   9     1737.81     1573.04     31.09 o 
   0  -4   9      638.89      649.86     21.12 o 
   1  -4   9     2939.56     3081.33     53.52 o 
   2  -4   9     2037.50     1962.68     58.15 o 
   3  -4   9     1503.01     1439.79     51.40 o 
   4  -4   9     1688.13     1698.61     39.71 o 
   5  -4   9       26.97       11.02     11.79 o 
   6  -4   9      691.07      676.54     27.21 o 
   7  -4   9      180.12      208.55     19.59 o 
   8  -4   9     1014.21      979.61     34.24 o 
   9  -4   9      333.24      322.28     23.46 o 
  10  -4   9        0.55        3.94     14.95 o 
 -16  -3   9       90.54       39.94     27.54 o 
 -15  -3   9       57.58       41.72     23.16 o 
 -14  -3   9      423.57      491.77     37.83 o 
 -13  -3   9       60.86       63.37     23.13 o 
 -12  -3   9      627.28      641.79     38.16 o 
 -11  -3   9      195.34      195.44     26.64 o 
 -10  -3   9      655.66      517.81     31.22 o 
  -9  -3   9      387.55      452.80     28.65 o 
  -8  -3   9      156.72      203.89     14.95 o 
  -7  -3   9     1580.72     1474.12     50.23 o 
  -6  -3   9      147.32      132.48      8.44 o 
  -5  -3   9     2874.47     2839.09     31.54 o 
  -4  -3   9     2250.52     2192.38     40.10 o 
  -3  -3   9     1207.14     1383.24     20.47 o 
  -2  -3   9     4793.58     4803.42     43.42 o 
  -1  -3   9      132.04      157.24      8.02 o 
   0  -3   9     4963.48     4853.10     44.13 o 
   1  -3   9     3313.48     3250.46     73.15 o 
   2  -3   9     3037.76     3093.86     48.46 o 
   3  -3   9      982.75     1056.21     28.58 o 
   4  -3   9      131.09      105.13     13.40 o 
   5  -3   9      236.71      223.56     25.80 o 
   6  -3   9      197.81      180.31     18.16 o 
   7  -3   9      299.04      258.87     31.11 o 
   8  -3   9       34.65       53.07     17.01 o 
   9  -3   9      299.68      343.93     24.43 o 
  10  -3   9      233.41      297.85     24.46 o 
 -16  -2   9       50.19       75.66     26.68 o 
 -15  -2   9      147.89      190.94     30.93 o 
 -14  -2   9       23.60       -1.40     19.63 o 
 -13  -2   9      213.99      236.64     29.79 o 
 -12  -2   9      130.37      143.45     24.33 o 
 -11  -2   9     1504.83     1501.75     52.08 o 
 -10  -2   9      378.71      370.18     27.85 o 
  -9  -2   9     1257.33     1240.63     45.21 o 
  -8  -2   9     1835.77     1791.82     34.98 o 
  -7  -2   9       24.15       39.33      9.34 o 
  -6  -2   9     7216.34     7761.87     62.37 o 
  -5  -2   9     2267.13     2356.69     28.15 o 
  -4  -2   9        2.86        3.41      4.43 o 
  -3  -2   9     5159.35     5280.56     46.89 o 
  -2  -2   9     1528.61     1572.71     32.61 o 
  -1  -2   9     3530.84     3404.93     35.32 o 
   0  -2   9      168.97      147.62      8.89 o 
   1  -2   9     8715.89     8587.84     69.59 o 
   2  -2   9        0.73        3.64      5.24 o 
   3  -2   9     1241.61     1102.55     29.04 o 
   4  -2   9      365.75      347.51     21.74 o 
   5  -2   9      159.22      165.30     34.04 o 
   6  -2   9      696.77      702.90     27.80 o 
   7  -2   9       71.97       51.52     13.91 o 
   8  -2   9      660.04      722.17     51.72 o 
   9  -2   9      102.31      105.66     22.93 o 
  10  -2   9        9.02        4.01     18.57 o 
 -16  -1   9       18.14       -3.95     22.12 o 
 -15  -1   9       45.49       37.54     22.61 o 
 -14  -1   9      311.73      354.95     36.05 o 
 -13  -1   9        1.13      -11.98     18.74 o 
 -12  -1   9     2171.93     2071.67     65.43 o 
 -11  -1   9       46.40       71.89     19.95 o 
 -10  -1   9     1640.18     1558.59     50.55 o 
  -9  -1   9      362.88      347.91     28.21 o 
  -8  -1   9       46.92       37.34     10.04 o 
  -7  -1   9     1778.05     1795.01     23.98 o 
  -6  -1   9      424.51      413.96     12.15 o 
  -5  -1   9     5089.39     5300.05     47.44 o 
  -4  -1   9        2.55       -9.36      6.24 o 
  -3  -1   9     2486.65     2314.93     30.50 o 
  -2  -1   9     2207.20     2131.09     26.79 o 
  -1  -1   9     3550.72     3500.50     36.67 o 
   0  -1   9     4155.64     3836.63     42.09 o 
   1  -1   9       27.45       44.89      7.02 o 
   2  -1   9     4549.82     4499.05     46.65 o 
   3  -1   9     1045.47     1044.50     28.13 o 
   4  -1   9      785.67      735.04     25.30 o 
   5  -1   9      917.67      942.60     40.86 o 
   6  -1   9       26.26       12.58     11.44 o 
   7  -1   9      315.36      341.22     33.62 o 
   8  -1   9        6.64      -12.04     11.51 o 
   9  -1   9      502.31      543.00     37.69 o 
  10  -1   9      137.60      142.33     26.19 o 
 -16   0   9       77.80      100.51     27.82 o 
 -15   0   9      231.45      195.96     33.33 o 
 -14   0   9      244.57      217.38     30.89 o 
 -13   0   9     1454.24     1368.60     55.92 o 
 -12   0   9       71.74       91.45     22.44 o 
 -11   0   9       33.54       68.04     20.23 o 
 -10   0   9       88.31       86.20     13.77 o 
  -9   0   9      222.87      191.50     14.39 o 
  -8   0   9     1993.45     2182.23     38.37 o 
  -7   0   9        0.56       -3.70      8.41 o 
  -6   0   9     1179.91     1035.67     17.99 o 
  -5   0   9      668.43      685.79     15.06 o 
  -4   0   9     1348.38     1223.00     20.12 o 
  -3   0   9      610.53      650.02     14.80 o 
  -2   0   9     4431.46     4766.88     45.07 o 
  -1   0   9     2793.58     2829.48     32.92 o 
   0   0   9      281.18      274.13     13.52 o 
   1   0   9     5907.04     5743.90     54.21 o 
   2   0   9      553.26      603.07     16.67 o 
   3   0   9      216.89      215.93     12.00 o 
   4   0   9       32.07       44.23     10.81 o 
   5   0   9      249.05      259.17     14.20 o 
   6   0   9      359.18      333.66     21.46 o 
   7   0   9        0.04      -15.31     10.21 o 
   8   0   9      142.87      164.59     19.49 o 
   9   0   9       97.31      103.29     23.58 o 
  10   0   9       42.96       31.67     20.45 o 
 -16   1   9       11.72       21.39     22.15 o 
 -15   1   9      248.66      317.44     37.71 o 
 -14   1   9      436.23      470.61     37.96 o 
 -13   1   9      148.10      158.06     26.88 o 
 -12   1   9     1270.65     1198.32     50.10 o 
 -11   1   9      423.17      392.34     31.29 o 
 -10   1   9     1244.68     1196.09     37.00 o 
  -9   1   9     1386.75     1402.41     31.41 o 
  -8   1   9      529.76      583.68     14.32 o 
  -7   1   9      870.88      796.61     16.43 o 
  -6   1   9      503.44      422.07     12.35 o 
  -5   1   9     7741.34     8218.21     65.95 o 
  -4   1   9     1452.92     1424.51     22.02 o 
  -3   1   9     5205.03     5167.79     47.69 o 
  -2   1   9     1657.51     1529.73     23.29 o 
  -1   1   9      414.35      404.83     13.10 o 
   0   1   9       64.95       88.69      8.33 o 
   1   1   9      186.60      197.43     11.24 o 
   2   1   9     1710.77     1730.44     28.06 o 
   3   1   9       96.60       99.09      9.84 o 
   4   1   9      116.86      133.90     12.14 o 
   5   1   9      251.69      248.53     14.66 o 
   6   1   9     1265.41     1364.77     44.57 o 
   7   1   9      687.46      749.41     35.23 o 
   8   1   9       45.60       70.49     21.30 o 
   9   1   9       76.78       75.18     22.64 o 
  10   1   9      140.19      149.39     26.58 o 
 -16   2   9      263.89      254.40     35.63 o 
 -15   2   9      125.70      107.63     29.17 o 
 -14   2   9      116.79      103.28     25.78 o 
 -13   2   9      946.09     1017.31     49.81 o 
 -12   2   9       73.81      114.68     24.85 o 
 -11   2   9      789.02      827.06     41.11 o 
 -10   2   9      105.68      108.29     12.27 o 
  -9   2   9     1828.12     1828.85     93.91 o 
  -8   2   9     1090.96     1184.42     20.56 o 
  -7   2   9     1297.08     1288.08     30.97 o 
  -6   2   9     4130.95     4104.28     41.08 o 
  -5   2   9     1369.65     1536.41     23.16 o 
  -4   2   9     4502.54     4403.84     53.70 o 
  -3   2   9      796.75      853.48     17.62 o 
  -2   2   9       11.24        9.59      5.31 o 
  -1   2   9     2194.71     2165.81     35.30 o 
   0   2   9      451.74      386.56     13.83 o 
   1   2   9      189.99      184.38     11.04 o 
   2   2   9        1.37        3.95     10.25 o 
   3   2   9     1647.41     1772.21     32.36 o 
   4   2   9        5.96        1.70      7.07 o 
   5   2   9      612.14      569.81     24.67 o 
   6   2   9      421.88      380.99     17.97 o 
   7   2   9       48.35       21.77     12.67 o 
   8   2   9      473.78      483.30     40.35 o 
   9   2   9        0.07       -5.46     18.88 o 
 -16   3   9        3.42      -11.81     18.35 o 
 -15   3   9      206.66      202.12     33.68 o 
 -14   3   9      308.45      356.89     34.43 o 
 -13   3   9      451.57      511.54     37.78 o 
 -12   3   9      678.05      596.56     38.86 o 
 -11   3   9       27.16       11.14     16.35 o 
 -10   3   9      558.06      652.12     35.42 o 
  -9   3   9       11.76       34.50      6.89 o 
  -8   3   9     1531.36     1460.45     23.29 o 
  -7   3   9     3316.62     3625.72     38.68 o 
  -6   3   9     2428.91     2338.52     29.52 o 
  -5   3   9      456.77      429.98     12.96 o 
  -4   3   9     1123.86     1122.02     20.28 o 
  -3   3   9     2151.78     2120.90     29.55 o 
  -2   3   9      204.87      228.56     10.89 o 
  -1   3   9     1338.06     1309.04     23.22 o 
   0   3   9     3166.45     3131.46     38.41 o 
   1   3   9      171.83      179.25     11.60 o 
   2   3   9      986.95     1001.10     22.73 o 
   3   3   9      174.43      175.00     12.84 o 
   4   3   9      336.41      339.82     16.14 o 
   5   3   9      348.28      342.03     21.46 o 
   6   3   9       73.07       75.51     14.46 o 
   7   3   9      727.00      750.86     29.08 o 
   8   3   9        0.04      -17.29     11.53 o 
   9   3   9      227.89      260.39     22.14 o 
 -16   4   9      269.56      288.70     36.23 o 
 -15   4   9       38.31       21.80     20.21 o 
 -14   4   9      218.43      247.26     31.58 o 
 -13   4   9      341.56      455.09     36.55 o 
 -12   4   9      889.39      912.26     47.66 o 
 -11   4   9     1601.34     1525.43     56.01 o 
 -10   4   9      272.74      313.21     27.69 o 
  -9   4   9     1859.51     1870.40     35.65 o 
  -8   4   9      245.82      250.85     17.56 o 
  -7   4   9     1881.58     1998.33     27.54 o 
  -6   4   9     1498.78     1423.73     22.90 o 
  -5   4   9      753.11      663.93     15.85 o 
  -4   4   9     4107.81     4140.77     42.85 o 
  -3   4   9      416.65      353.39     15.61 o 
  -2   4   9      304.33      327.14     12.65 o 
  -1   4   9     3005.33     2872.36     36.46 o 
   0   4   9     1043.26     1105.82     23.25 o 
   1   4   9      845.91      827.08     20.68 o 
   2   4   9      115.00      110.17     10.63 o 
   3   4   9      957.62     1021.26     24.49 o 
   4   4   9      414.52      379.62     17.29 o 
   5   4   9      411.77      420.69     23.11 o 
   6   4   9     1002.91      986.80     58.65 o 
   7   4   9      134.39      157.98     18.45 o 
   8   4   9      340.90      311.45     79.99 o 
   9   4   9       33.12       33.51     15.38 o 
 -16   5   9       35.78       31.78     22.88 o 
 -15   5   9      177.10      211.20     32.12 o 
 -14   5   9      240.11      217.54     31.00 o 
 -13   5   9      200.75      204.55     30.88 o 
 -12   5   9       33.51       22.72     18.73 o 
 -11   5   9       17.68      -16.57     15.04 o 
 -10   5   9      326.96      332.41     27.39 o 
  -9   5   9      467.12      506.87     23.53 o 
  -8   5   9     1984.98     1956.72     37.83 o 
  -7   5   9      717.13      816.00     24.46 o 
  -6   5   9     1464.92     1485.37     32.17 o 
  -5   5   9      979.12      960.98     19.12 o 
  -4   5   9        3.01       -7.20      4.80 o 
  -3   5   9     3225.34     3220.31     38.04 o 
  -2   5   9       35.99       39.36      7.35 o 
  -1   5   9     1588.92     1535.77     42.33 o 
   0   5   9      435.10      470.35     16.12 o 
   1   5   9      212.85      201.93     18.56 o 
   2   5   9      853.26      871.89     28.16 o 
   3   5   9        5.35        6.93      8.58 o 
   4   5   9     1245.25     1200.06     34.06 o 
   5   5   9      430.18      405.57     23.07 o 
   6   5   9       97.90      138.73     25.87 o 
   7   5   9       82.35       56.05     20.34 o 
   8   5   9      197.54      217.76     21.97 o 
 -16   6   9      114.97      159.53     32.97 o 
 -15   6   9        5.26       -1.60     19.49 o 
 -14   6   9      181.61      180.47     31.51 o 
 -13   6   9       14.60       -7.60     18.03 o 
 -12   6   9     1002.64      896.04     46.95 o 
 -11   6   9      423.26      426.19     35.44 o 
 -10   6   9       14.89       -2.69     11.14 o 
  -9   6   9      740.62      676.27     24.25 o 
  -8   6   9        7.70        8.68      9.63 o 
  -7   6   9     1234.72     1099.41     56.02 o 
  -6   6   9      634.64      653.84     23.06 o 
  -5   6   9      862.31      954.27     26.82 o 
  -4   6   9      706.73      670.53     17.13 o 
  -3   6   9      466.04      437.12     14.92 o 
  -2   6   9     3139.26     3089.27     39.04 o 
  -1   6   9       15.99       24.46      7.47 o 
   0   6   9      500.71      473.38     16.62 o 
   1   6   9     1287.05     1234.62     26.43 o 
   2   6   9       81.66       83.52     17.34 o 
   3   6   9      881.06      810.53     30.52 o 
   4   6   9       18.48        4.25     14.63 o 
   5   6   9      454.78      495.65     60.26 o 
   6   6   9       38.67       40.73     20.53 o 
   7   6   9      292.04      323.80     30.04 o 
   8   6   9       94.96      123.08     19.65 o 
 -16   7   9      112.98      105.69     29.19 o 
 -15   7   9      273.41      322.08     37.80 o 
 -14   7   9        7.18      -20.23     17.86 o 
 -13   7   9      406.02      413.99     36.40 o 
 -12   7   9        0.43        0.95     18.99 o 
 -11   7   9      835.49      862.14     29.44 o 
 -10   7   9      833.26      824.75     31.69 o 
  -9   7   9       12.21       17.57     11.40 o 
  -8   7   9     1433.69     1376.51     34.31 o 
  -7   7   9        0.20      -13.57     13.44 o 
  -6   7   9     2644.11     2678.65     47.58 o 
  -5   7   9     1540.24     1490.43     34.96 o 
  -4   7   9      407.12      426.86     20.82 o 
  -3   7   9     1497.91     1512.88     26.73 o 
  -2   7   9        0.95       -4.56      6.12 o 
  -1   7   9      314.62      330.44     22.02 o 
   0   7   9      193.44      191.13     37.37 o 
   1   7   9      162.33      156.51     16.75 o 
   2   7   9      524.76      544.26     24.80 o 
   3   7   9      473.07      443.47     23.32 o 
   4   7   9      742.30      798.38     34.26 o 
   5   7   9        0.49       -1.52     15.98 o 
   6   7   9      443.64      449.91     34.90 o 
   7   7   9       83.56       69.50     16.56 o 
 -15   8   9       28.45       62.94     24.64 o 
 -14   8   9      186.58      246.89     35.22 o 
 -13   8   9       72.34       63.37     24.27 o 
 -12   8   9      315.51      357.93     37.80 o 
 -11   8   9        2.74       11.82     19.22 o 
 -10   8   9      332.88      320.32     27.83 o 
  -9   8   9      928.63      938.49     30.68 o 
  -8   8   9      150.31      180.03     17.43 o 
  -7   8   9     2120.15     1974.47     42.41 o 
  -6   8   9      694.01      718.22     66.14 o 
  -5   8   9     1503.53     1589.72     63.76 o 
  -4   8   9      503.26      508.90     45.89 o 
  -3   8   9        4.99       -0.75     12.91 o 
  -2   8   9      511.61      480.88     22.09 o 
  -1   8   9      101.51       72.89     13.54 o 
   0   8   9      663.87      677.62     26.50 o 
   1   8   9       11.06      -11.67     10.44 o 
   2   8   9      257.71      278.73     21.74 o 
   3   8   9      367.26      364.84     22.47 o 
   4   8   9       82.39      105.93     16.81 o 
   5   8   9      684.80      757.98     53.31 o 
   6   8   9        5.88       16.80     19.65 o 
 -15   9   9       84.56      135.45     30.58 o 
 -14   9   9       62.67       66.00     25.12 o 
 -13   9   9      406.86      368.60     38.87 o 
 -12   9   9       13.20        9.87     19.64 o 
 -11   9   9     1072.08     1090.93     42.70 o 
 -10   9   9      805.60      903.70     31.36 o 
  -9   9   9      264.37      301.14     21.06 o 
  -8   9   9     1282.21     1191.76     34.86 o 
  -7   9   9      131.41      111.28     15.53 o 
  -6   9   9      373.54      276.37     19.65 o 
  -5   9   9      402.61      360.00     30.64 o 
  -4   9   9       55.49       42.74     12.01 o 
  -3   9   9      346.04      366.34     20.97 o 
  -2   9   9       57.88       63.23     13.66 o 
  -1   9   9      595.27      630.01     26.63 o 
   0   9   9       15.09       -3.32     11.43 o 
   1   9   9      454.66      365.80     22.64 o 
   2   9   9      198.83      234.72     51.43 o 
   3   9   9      376.81      326.14     23.26 o 
   4   9   9      315.30      301.74     23.62 o 
   5   9   9       17.28        1.73     14.16 o 
   6   9   9      260.84      274.64     34.20 o 
 -14  10   9      217.98      216.82     34.63 o 
 -13  10   9        1.45        9.16     19.65 o 
 -12  10   9      610.42      634.02     44.05 o 
 -11  10   9       44.77       51.60     14.48 o 
 -10  10   9      180.41      202.58     20.15 o 
  -9  10   9      701.19      644.52     28.26 o 
  -8  10   9      136.64      198.55     20.40 o 
  -7  10   9       90.86       90.90     15.78 o 
  -6  10   9       33.79       32.93     16.82 o 
  -5  10   9      279.36      273.00     31.33 o 
  -4  10   9       70.35       58.19     14.37 o 
  -3  10   9      649.44      607.26     26.80 o 
  -2  10   9      185.98      150.30     22.76 o 
  -1  10   9       81.08       83.48     17.19 o 
   0  10   9      513.84      472.55     25.38 o 
   1  10   9        5.26       -1.16     17.30 o 
   2  10   9      603.31      644.88     28.88 o 
   3  10   9        1.46      -18.23     12.16 o 
   4  10   9        0.88      -13.32     12.65 o 
   5  10   9      148.17      165.51     22.03 o 
 -14  11   9       25.61       26.88     22.55 o 
 -13  11   9      244.76      209.56     33.33 o 
 -12  11   9       26.83       48.24     22.48 o 
 -11  11   9      313.72      325.85     23.43 o 
 -10  11   9       18.52        5.85     12.92 o 
  -9  11   9      314.03      299.33     22.80 o 
  -8  11   9       96.43       93.21     16.80 o 
  -7  11   9        0.25      -15.20     10.75 o 
  -6  11   9       39.02       34.62     14.21 o 
  -5  11   9        5.21        3.67     12.34 o 
  -4  11   9      802.99      830.35     31.80 o 
  -3  11   9       62.98      107.38     24.53 o 
  -2  11   9      351.54      323.91     26.88 o 
  -1  11   9      501.71      517.50     26.52 o 
   0  11   9        7.45       16.52     33.83 o 
   1  11   9      338.68      403.47     24.91 o 
   2  11   9       36.31       19.82     15.22 o 
   3  11   9        0.46        2.05     15.54 o 
   4  11   9      143.64      183.41     23.11 o 
 -13  12   9       37.04       13.90     23.29 o 
 -12  12   9      471.91      513.65     42.58 o 
 -11  12   9       85.96      101.99     18.65 o 
 -10  12   9      137.44      128.09     18.94 o 
  -9  12   9      191.07      203.82     21.55 o 
  -8  12   9      158.26      164.45     20.09 o 
  -7  12   9      274.26      245.39     34.84 o 
  -6  12   9       76.53       55.51     20.28 o 
  -5  12   9      543.70      511.20     26.98 o 
  -4  12   9       23.27       20.04     13.80 o 
  -3  12   9      456.57      396.05     24.61 o 
  -2  12   9      209.06      245.79     22.99 o 
  -1  12   9       54.43       47.07     15.51 o 
   0  12   9      117.05      113.27     17.80 o 
   1  12   9      142.77      128.12     21.65 o 
   2  12   9      303.99      332.74     30.75 o 
   3  12   9       17.21        9.12     15.27 o 
 -11  13   9      299.55      308.23     33.26 o 
 -10  13   9        6.74       -0.59     13.71 o 
  -9  13   9       54.75       57.12     16.48 o 
  -8  13   9      492.81      473.75     29.17 o 
  -7  13   9       69.45       81.57     18.08 o 
  -6  13   9      246.32      232.07     30.57 o 
  -5  13   9        4.19        5.05     13.29 o 
  -4  13   9      154.97      139.10     19.90 o 
  -3  13   9       11.57        5.88     13.44 o 
  -2  13   9       74.70       64.04     19.02 o 
  -1  13   9       45.53       38.77     15.90 o 
   0  13   9       40.88       34.69     15.42 o 
   1  13   9      250.04      242.08     23.96 o 
 -10  14   9      182.40      198.36     28.00 o 
  -9  14   9      159.62      140.13     21.00 o 
  -8  14   9      173.48      192.54     22.26 o 
  -7  14   9       61.14       87.32     18.78 o 
  -6  14   9        0.37       -3.56     13.67 o 
  -5  14   9       66.36       57.34     17.30 o 
  -4  14   9        0.03       -2.05     27.96 o 
  -3  14   9      143.34      108.27     19.08 o 
  -2  14   9       13.78       13.36     14.71 o 
  -1  14   9      102.76       81.53     18.54 o 
  -7  15   9       99.70      119.47     20.50 o 
  -6  15   9      117.46      151.02     22.12 o 
  -5  15   9       14.50       21.25     26.30 o 
  -4  15   9      255.35      279.09     26.59 o 
  -5 -15  10       17.53      -26.03     17.35 o 
  -4 -15  10      174.41      183.83     32.01 o 
  -3 -15  10       15.68       -6.31     17.67 o 
  -2 -15  10      347.44      332.02     34.80 o 
  -1 -15  10      273.42      294.06     33.78 o 
   0 -15  10      146.59      214.54     32.31 o 
   1 -15  10      382.74      420.60     39.73 o 
   2 -15  10        4.61       32.41     23.44 o 
   3 -15  10      370.87      405.93     40.01 o 
  -7 -14  10      113.09      137.37     29.51 o 
  -6 -14  10      128.14      147.94     31.29 o 
  -5 -14  10      543.08      626.07     45.15 o 
  -4 -14  10       76.95       83.50     24.63 o 
  -3 -14  10      221.10      240.42     30.63 o 
  -2 -14  10       15.20       13.95     17.83 o 
  -1 -14  10      517.85      543.46     28.20 o 
   0 -14  10      567.80      551.89     31.66 o 
   1 -14  10       21.90       19.68     14.26 o 
   2 -14  10      437.25      504.13     40.59 o 
   3 -14  10      120.58      142.85     30.28 o 
   4 -14  10       41.30        8.48     21.55 o 
   5 -14  10       30.00       20.08     22.55 o 
  -9 -13  10      226.38      314.75     39.43 o 
  -8 -13  10      125.66       95.49     28.64 o 
  -7 -13  10      322.43      384.92     37.95 o 
  -6 -13  10      285.29      293.49     34.44 o 
  -5 -13  10        5.53      -14.73     17.81 o 
  -4 -13  10      274.92      296.36     33.90 o 
  -3 -13  10       19.75      -18.40     18.39 o 
  -2 -13  10      930.57      904.07     46.11 o 
  -1 -13  10       91.09      100.67     17.25 o 
   0 -13  10      316.94      265.88     22.40 o 
   1 -13  10      589.10      607.10     33.05 o 
   2 -13  10       13.37       11.59     12.76 o 
   3 -13  10      354.11      326.48     24.53 o 
   4 -13  10       35.06       25.81     22.88 o 
   5 -13  10       64.66       47.59     23.58 o 
   6 -13  10       25.37       21.37     21.70 o 
 -10 -12  10      176.36      223.74     34.61 o 
  -9 -12  10       19.06       -2.06     21.81 o 
  -8 -12  10      385.92      397.65     37.97 o 
  -7 -12  10      259.92      205.82     32.67 o 
  -6 -12  10      391.68      417.28     38.04 o 
  -5 -12  10      265.85      228.10     29.81 o 
  -4 -12  10       53.20       28.52     21.28 o 
  -3 -12  10      142.77      143.36     27.04 o 
  -2 -12  10       28.52       11.86     20.77 o 
  -1 -12  10      522.37      566.13     26.06 o 
   0 -12  10      275.08      320.61     30.03 o 
   1 -12  10        2.16       -1.01     11.44 o 
   2 -12  10      245.79      235.16     24.27 o 
   3 -12  10        3.97      -15.77     10.75 o 
   4 -12  10      182.51      198.37     20.66 o 
   5 -12  10        0.29       15.76     20.05 o 
   6 -12  10      127.17      120.31     29.38 o 
   7 -12  10      116.71      111.82     29.96 o 
 -10 -11  10        1.18      -11.21     19.58 o 
  -9 -11  10      295.62      297.45     35.11 o 
  -8 -11  10       40.96       11.29     19.37 o 
  -7 -11  10      840.07      803.32     46.00 o 
  -6 -11  10       16.01        3.20     18.40 o 
  -5 -11  10      117.98      141.42     26.93 o 
  -4 -11  10      323.53      350.44     34.35 o 
  -3 -11  10      111.97      119.88     24.05 o 
  -2 -11  10     1164.11     1220.27     60.90 o 
  -1 -11  10       56.95       44.29     14.61 o 
   0 -11  10     1603.90     1550.62     40.35 o 
   1 -11  10      126.64      131.20     37.96 o 
   2 -11  10      130.14      115.20     17.40 o 
   3 -11  10      953.37      963.63     33.82 o 
   4 -11  10       20.93       13.99     13.17 o 
   5 -11  10      505.54      477.37     32.87 o 
   6 -11  10       64.73       65.90     16.07 o 
   7 -11  10      179.14      130.08     28.13 o 
  -9 -10  10      427.03      481.80     39.66 o 
  -8 -10  10      598.36      621.06     41.19 o 
  -7 -10  10        1.29       -7.50     16.62 o 
  -6 -10  10      316.32      315.67     32.19 o 
  -5 -10  10      133.19      124.41     24.24 o 
  -4 -10  10     2120.55     2109.12     66.73 o 
  -3 -10  10     2416.74     2527.19     48.49 o 
  -2 -10  10      457.75      432.42     38.01 o 
  -1 -10  10     1799.32     1755.98     40.70 o 
   0 -10  10       14.53       -0.45     11.53 o 
   1 -10  10      632.24      639.16     29.76 o 
   2 -10  10     1022.91      975.10     43.75 o 
   3 -10  10      191.85      189.62     19.41 o 
   4 -10  10      833.59      814.64     66.43 o 
   5 -10  10      204.79      221.68     20.66 o 
   6 -10  10      149.67      173.13     19.30 o 
   7 -10  10      212.31      263.29     22.63 o 
   8 -10  10       62.13       40.21     23.69 o 
 -13  -9  10        1.43       12.61     21.12 o 
 -12  -9  10      151.84      203.83     29.24 o 
 -11  -9  10       15.02      -15.07     18.00 o 
 -10  -9  10      232.02      235.45     28.31 o 
  -9  -9  10        6.19        9.04     17.95 o 
  -8  -9  10      328.15      268.51     31.41 o 
  -7  -9  10     1113.57     1034.25     48.55 o 
  -6  -9  10        1.05      -22.52     15.02 o 
  -5  -9  10     1624.70     1586.91     56.96 o 
  -4  -9  10      351.35      296.12     30.16 o 
  -3  -9  10       71.47       75.37     13.42 o 
  -2  -9  10     1747.37     1676.18     52.89 o 
  -1  -9  10      373.81      310.94     20.43 o 
   0  -9  10      949.41     1001.02     46.75 o 
   1  -9  10       12.80       -9.14      9.45 o 
   2  -9  10       43.33       22.02     12.35 o 
   3  -9  10      777.94      736.34     43.51 o 
   4  -9  10       17.52       34.15     14.43 o 
   5  -9  10      783.77      761.86     30.05 o 
   6  -9  10      115.96      103.06     16.96 o 
   7  -9  10      269.58      278.49     23.16 o 
   8  -9  10      207.81      249.09     23.03 o 
 -13  -8  10      222.93      237.17     33.28 o 
 -12  -8  10        0.72       -3.01     19.47 o 
 -11  -8  10       94.46      117.42     24.66 o 
 -10  -8  10      390.82      395.69     30.60 o 
  -9  -8  10      515.69      504.86     23.96 o 
  -8  -8  10      751.84      772.79     42.41 o 
  -7  -8  10       18.89        1.76     17.65 o 
  -6  -8  10     1162.63     1211.50     50.34 o 
  -5  -8  10      996.55      949.36     43.59 o 
  -4  -8  10       63.78       50.49     11.80 o 
  -3  -8  10     6546.45     6602.46     80.43 o 
  -2  -8  10        0.21       -6.63      9.14 o 
  -1  -8  10      611.05      583.47     23.20 o 
   0  -8  10       15.43       25.01     22.31 o 
   1  -8  10      621.33      662.47     30.37 o 
   2  -8  10      151.37      118.01     23.35 o 
   3  -8  10      346.74      354.73     20.93 o 
   4  -8  10      996.56     1021.06     33.24 o 
   5  -8  10        1.83      -15.32     10.21 o 
   6  -8  10      418.75      449.44     36.63 o 
   7  -8  10       78.86       66.20     15.08 o 
   8  -8  10      378.09      391.12     25.56 o 
   9  -8  10      119.94      125.40     19.47 o 
 -14  -7  10      260.65      222.40     32.47 o 
 -13  -7  10        0.52      -18.73     16.99 o 
 -12  -7  10      502.70      491.76     37.50 o 
 -11  -7  10      191.73      193.32     28.06 o 
 -10  -7  10      197.55      194.89     26.25 o 
  -9  -7  10     1228.35     1343.97     92.02 o 
  -8  -7  10      106.55       99.12     16.78 o 
  -7  -7  10      316.17      340.83     19.16 o 
  -6  -7  10        0.12        8.10     14.45 o 
  -5  -7  10      492.30      488.73     33.14 o 
  -4  -7  10      445.70      469.07     44.69 o 
  -3  -7  10     1273.49     1270.29     30.65 o 
  -2  -7  10     1380.23     1373.53     32.09 o 
  -1  -7  10        0.13        4.45      8.36 o 
   0  -7  10     1152.17     1128.61     30.48 o 
   1  -7  10        0.69      -15.86     10.57 o 
   2  -7  10      324.05      337.61     34.63 o 
   3  -7  10      432.64      424.50     43.72 o 
   4  -7  10      950.90      905.19     30.93 o 
   5  -7  10      342.56      335.71     21.88 o 
   6  -7  10       62.73       64.12     17.33 o 
   7  -7  10      532.92      536.40     38.29 o 
   8  -7  10       55.86       52.02     15.54 o 
   9  -7  10      228.35      277.07     24.48 o 
 -14  -6  10       16.87       32.20     23.69 o 
 -13  -6  10      206.38      244.73     30.69 o 
 -12  -6  10      117.08      104.57     23.58 o 
 -11  -6  10      348.57      322.03     31.36 o 
 -10  -6  10      813.85      779.27     38.32 o 
  -9  -6  10      306.52      321.67     26.14 o 
  -8  -6  10      193.78      215.61     17.03 o 
  -7  -6  10      154.25      161.24     29.79 o 
  -6  -6  10     3085.03     3057.89     46.58 o 
  -5  -6  10      165.14      202.32     22.75 o 
  -4  -6  10      235.42      273.54     15.04 o 
  -3  -6  10     2070.67     2095.53     38.15 o 
  -2  -6  10        0.87       10.99     16.19 o 
  -1  -6  10     1141.77     1208.22     29.88 o 
   0  -6  10       18.88       10.54      8.05 o 
   1  -6  10     1205.08     1131.51     30.30 o 
   2  -6  10       51.64       40.60     10.44 o 
   3  -6  10      680.27      609.46     24.39 o 
   4  -6  10      879.23      868.56     29.62 o 
   5  -6  10     1056.64     1005.60     32.71 o 
   6  -6  10      763.90      689.32     29.73 o 
   7  -6  10      206.44      257.65     22.10 o 
   8  -6  10      232.99      277.20     27.13 o 
   9  -6  10      128.24      138.79     20.35 o 
 -15  -5  10       73.63       71.32     25.20 o 
 -14  -5  10      124.53      172.33     31.16 o 
 -13  -5  10       55.01        6.29     20.36 o 
 -12  -5  10      589.30      529.10     35.96 o 
 -11  -5  10       37.03       68.02     21.64 o 
 -10  -5  10      752.38      792.63     38.42 o 
  -9  -5  10     2978.50     2711.47     48.46 o 
  -8  -5  10      151.41      158.01     15.80 o 
  -7  -5  10     2551.11     2551.68     43.09 o 
  -6  -5  10        1.20       -4.02      7.51 o 
  -5  -5  10     1234.50     1187.09     20.61 o 
  -4  -5  10     1143.12     1101.70     25.93 o 
  -3  -5  10      876.36      820.10     49.10 o 
  -2  -5  10     2017.68     1901.40     36.10 o 
  -1  -5  10      341.70      357.26     17.08 o 
   0  -5  10     2990.98     2977.48     47.93 o 
   1  -5  10        5.33       16.73      8.94 o 
   2  -5  10     1711.60     1766.95     38.08 o 
   3  -5  10     1003.78      981.28     29.60 o 
   4  -5  10      437.89      383.01     29.25 o 
   5  -5  10      576.14      608.25     26.66 o 
   6  -5  10      120.56      120.19     16.89 o 
   7  -5  10      463.72      464.84     26.08 o 
   8  -5  10      224.95      183.96     20.22 o 
   9  -5  10       42.81       35.74     15.01 o 
 -15  -4  10       16.26       40.53     23.23 o 
 -14  -4  10       36.37       25.43     21.46 o 
 -13  -4  10      808.31      817.95     44.60 o 
 -12  -4  10       15.29       31.53     19.69 o 
 -11  -4  10     1332.87     1380.04     51.92 o 
 -10  -4  10     1176.62     1158.04     32.66 o 
  -9  -4  10      905.26      869.12     34.42 o 
  -8  -4  10     1868.52     1812.43     37.44 o 
  -7  -4  10        6.25       -8.33      7.35 o 
  -6  -4  10      407.36      456.35     18.89 o 
  -5  -4  10      702.34      735.35     16.11 o 
  -4  -4  10     1762.02     1691.54     24.22 o 
  -3  -4  10      845.09      860.92     23.00 o 
  -2  -4  10     4685.70     4786.95     60.60 o 
  -1  -4  10     2921.09     2992.92     76.30 o 
   0  -4  10       87.50       81.40     11.37 o 
   1  -4  10     2615.34     2434.07     43.43 o 
   2  -4  10      516.84      464.11     21.68 o 
   3  -4  10      270.66      255.05     17.72 o 
   4  -4  10     2003.61     1957.34     64.29 o 
   5  -4  10      855.22      889.56     81.64 o 
   6  -4  10      140.37      141.90     17.94 o 
   7  -4  10       22.36       12.72     12.14 o 
   8  -4  10      254.87      243.64     31.65 o 
   9  -4  10       90.40       86.72     17.35 o 
 -15  -3  10      145.05      160.71     31.60 o 
 -14  -3  10      670.76      660.23     43.80 o 
 -13  -3  10        0.49       -8.21     19.52 o 
 -12  -3  10      924.26      868.58     43.31 o 
 -11  -3  10      108.16       69.94     21.99 o 
 -10  -3  10      723.54      745.05     34.48 o 
  -9  -3  10      725.50      801.75     33.06 o 
  -8  -3  10     1985.33     2132.01     62.82 o 
  -7  -3  10      702.75      680.54     22.35 o 
  -6  -3  10      505.26      468.96     13.41 o 
  -5  -3  10     2523.89     2406.89     38.02 o 
  -4  -3  10      836.16      840.47     16.96 o 
  -3  -3  10     3750.72     3834.97     39.06 o 
  -2  -3  10      345.44      343.22     11.53 o 
  -1  -3  10      299.71      285.87     38.35 o 
   0  -3  10     1889.30     1983.50     37.38 o 
   1  -3  10        0.70       -4.93      8.62 o 
   2  -3  10     1419.84     1384.38     44.42 o 
   3  -3  10      357.75      319.73     27.80 o 
   4  -3  10       31.66       40.41     11.81 o 
   5  -3  10      692.25      711.57     27.85 o 
   6  -3  10      256.47      221.94     38.97 o 
   7  -3  10      587.77      561.08     27.28 o 
   8  -3  10       21.72       19.11     15.91 o 
   9  -3  10      173.59      174.80     32.65 o 
 -16  -2  10      212.44      247.26     35.72 o 
 -15  -2  10      202.45      160.51     30.08 o 
 -14  -2  10       13.52        7.72     20.28 o 
 -13  -2  10      329.21      294.38     32.26 o 
 -12  -2  10      220.49      153.34     25.97 o 
 -11  -2  10      951.13      962.67     43.62 o 
 -10  -2  10        5.93      -12.62     12.83 o 
  -9  -2  10     1649.77     1628.00     35.71 o 
  -8  -2  10     1282.71     1212.52     29.83 o 
  -7  -2  10      473.72      448.12     18.58 o 
  -6  -2  10     1760.06     1765.24     24.87 o 
  -5  -2  10      434.73      390.22     14.65 o 
  -4  -2  10      299.90      266.86     10.65 o 
  -3  -2  10        7.01        0.27      4.80 o 
  -2  -2  10     2560.87     2528.28     30.51 o 
  -1  -2  10       76.10       57.00      6.92 o 
   0  -2  10      473.98      461.53     13.76 o 
   1  -2  10     1973.88     1986.20     46.68 o 
   2  -2  10       52.59       45.65     10.75 o 
   3  -2  10     2141.31     2068.01     42.99 o 
   4  -2  10      222.77      244.59     18.17 o 
   5  -2  10      186.53      183.02     17.42 o 
   6  -2  10      595.23      522.83     35.53 o 
   7  -2  10      149.26      139.82     18.72 o 
   8  -2  10      717.54      739.04     46.37 o 
   9  -2  10        3.42      -17.61     11.74 o 
 -16  -1  10       40.73       50.48     27.91 o 
 -15  -1  10      106.56       93.39     27.62 o 
 -14  -1  10      168.47      159.68     28.63 o 
 -13  -1  10       56.74       96.55     23.59 o 
 -12  -1  10      339.14      316.54     30.67 o 
 -11  -1  10      190.45      194.15     17.65 o 
 -10  -1  10     1412.82     1398.80     34.23 o 
  -9  -1  10      268.70      230.05     27.56 o 
  -8  -1  10     1381.06     1407.12     31.47 o 
  -7  -1  10     1527.50     1477.92     22.78 o 
  -6  -1  10     1629.78     1565.77     23.58 o 
  -5  -1  10      999.97      999.47     18.70 o 
  -4  -1  10      126.28      108.31      8.26 o 
  -3  -1  10     1890.20     1774.29     25.11 o 
  -2  -1  10        3.83        5.78      5.24 o 
  -1  -1  10     3680.11     3503.25     38.40 o 
   0  -1  10     2894.28     2888.97     35.05 o 
   1  -1  10        0.86       17.20      8.57 o 
   2  -1  10     2271.85     2168.17     38.27 o 
   3  -1  10       29.87       45.57     11.25 o 
   4  -1  10      884.08      857.54     28.80 o 
   5  -1  10     1853.20     1899.52     59.41 o 
   6  -1  10      245.48      219.73     19.98 o 
   7  -1  10      148.54      146.45     18.40 o 
   8  -1  10      174.44      160.38     19.46 o 
   9  -1  10      152.81      150.18     19.84 o 
 -16   0  10      242.94      256.88     35.33 o 
 -15   0  10        8.89       31.03     22.11 o 
 -14   0  10      448.60      447.91     38.57 o 
 -13   0  10      486.62      409.07     35.04 o 
 -12   0  10      584.20      550.49     36.77 o 
 -11   0  10     1004.83      961.34     29.46 o 
 -10   0  10      168.86      164.16     15.55 o 
  -9   0  10     1106.69     1011.58     54.07 o 
  -8   0  10      244.57      295.89     16.41 o 
  -7   0  10     3505.31     3660.65     38.81 o 
  -6   0  10      648.83      638.58     15.55 o 
  -5   0  10      334.23      463.16     18.88 o 
  -4   0  10     1523.10     1348.51     21.95 o 
  -3   0  10        1.57        0.12      5.04 o 
  -2   0  10     1089.11     1253.43     21.71 o 
  -1   0  10      299.13      274.68     11.72 o 
   0   0  10     1873.60     1928.67     42.67 o 
   1   0  10     3064.07     2902.92     36.88 o 
   2   0  10      118.83      134.35     13.50 o 
   3   0  10     1179.82     1162.75     24.60 o 
   4   0  10      169.50      172.42     32.17 o 
   5   0  10     1016.19      988.73     32.21 o 
   6   0  10       98.89       84.88     15.62 o 
   7   0  10        0.65      -17.02     11.35 o 
   8   0  10       46.85       88.48     20.46 o 
   9   0  10       84.33      104.38     25.90 o 
 -16   1  10       33.47       -4.19     21.88 o 
 -15   1  10      315.73      270.65     34.99 o 
 -14   1  10        2.02       -0.36     19.00 o 
 -13   1  10      846.96      871.35     48.13 o 
 -12   1  10       24.78        0.52     12.22 o 
 -11   1  10      325.03      301.35     20.11 o 
 -10   1  10       98.91      112.24     13.26 o 
  -9   1  10       33.09       24.61     10.41 o 
  -8   1  10     1456.00     1538.82     23.85 o 
  -7   1  10      610.78      531.42     14.74 o 
  -6   1  10     2716.19     2845.88     33.70 o 
  -5   1  10       55.62       38.29      6.74 o 
  -4   1  10      157.96      113.68      8.68 o 
  -3   1  10      728.57      624.26     15.79 o 
  -2   1  10     1484.29     1529.40     32.29 o 
  -1   1  10     4761.20     4697.46     48.15 o 
   0   1  10     1793.21     1721.20     27.76 o 
   1   1  10      409.82      419.79     15.42 o 
   2   1  10     2641.42     2599.06     36.64 o 
   3   1  10      107.26      115.18     11.27 o 
   4   1  10      454.99      431.00     17.52 o 
   5   1  10       54.80       45.72     12.35 o 
   6   1  10      191.31      191.68     19.46 o 
   7   1  10      189.28      208.91     21.87 o 
   8   1  10      219.31      203.12     28.97 o 
   9   1  10      203.40      215.87     29.75 o 
 -16   2  10      145.83      130.59     30.43 o 
 -15   2  10        1.43       -3.84     20.67 o 
 -14   2  10      595.29      552.99     41.02 o 
 -13   2  10       68.34       64.38     23.35 o 
 -12   2  10       43.15       41.91     19.97 o 
 -11   2  10      186.50      221.49     27.05 o 
 -10   2  10       11.41       11.99      9.03 o 
  -9   2  10     1027.87     1128.93     28.53 o 
  -8   2  10       83.82       78.07     11.78 o 
  -7   2  10     1447.92     1458.56     23.54 o 
  -6   2  10       16.13        7.10      5.89 o 
  -5   2  10     3095.79     3063.99     35.69 o 
  -4   2  10     6267.42     6261.71     96.51 o 
  -3   2  10        3.18       -2.11      5.92 o 
  -2   2  10     4205.30     4295.05     65.78 o 
  -1   2  10      981.57      999.69     20.91 o 
   0   2  10      494.55      395.74     18.53 o 
   1   2  10      830.19      814.74     20.49 o 
   2   2  10      794.14      835.19     21.53 o 
   3   2  10      290.69      312.31     15.19 o 
   4   2  10        1.02      -11.73      7.85 o 
   5   2  10      528.68      528.01     25.68 o 
   6   2  10      226.07      213.14     15.91 o 
   7   2  10      515.17      469.58     35.03 o 
   8   2  10      213.07      232.55     30.49 o 
   9   2  10       79.92       42.37     22.19 o 
 -16   3  10      122.50       86.95     28.28 o 
 -15   3  10      374.13      389.42     37.14 o 
 -14   3  10       42.11       70.56     23.96 o 
 -13   3  10     1230.10     1148.87     52.98 o 
 -12   3  10      592.47      597.68     39.54 o 
 -11   3  10      648.02      633.14     38.20 o 
 -10   3  10       26.42       40.99     17.85 o 
  -9   3  10       21.23       30.19      8.85 o 
  -8   3  10      656.00      637.61     16.33 o 
  -7   3  10      621.69      639.24     16.21 o 
  -6   3  10     1623.37     1631.74     30.90 o 
  -5   3  10      561.77      532.64     15.04 o 
  -4   3  10      304.23      334.27     12.93 o 
  -3   3  10     1045.29     1002.22     20.40 o 
  -2   3  10        3.14       -0.47      5.94 o 
  -1   3  10     2869.86     2900.98     37.39 o 
   0   3  10       19.29       12.39      6.75 o 
   1   3  10     1230.58     1228.91     25.20 o 
   2   3  10      472.37      449.79     17.18 o 
   3   3  10      139.18      136.58     20.04 o 
   4   3  10      253.05      286.77     16.66 o 
   5   3  10      188.17      181.82     18.87 o 
   6   3  10      920.61      932.34     31.74 o 
   7   3  10      108.11      102.93     16.36 o 
   8   3  10       52.17       49.78     24.12 o 
 -16   4  10      145.76      188.16     33.69 o 
 -15   4  10        0.14       24.64     20.48 o 
 -14   4  10      752.78      773.31     46.49 o 
 -13   4  10       19.60       12.65     18.76 o 
 -12   4  10      791.83      784.87     44.44 o 
 -11   4  10       78.84       -1.48     18.50 o 
 -10   4  10      225.63      149.53     23.35 o 
  -9   4  10      258.62      250.89     15.85 o 
  -8   4  10       25.54       20.12      9.09 o 
  -7   4  10      851.12      901.86     18.98 o 
  -6   4  10      105.08       65.44      7.84 o 
  -5   4  10      945.22      849.83     18.73 o 
  -4   4  10     1064.67     1213.16     22.55 o 
  -3   4  10      379.86      429.74     14.80 o 
  -2   4  10     3774.43     3813.87     43.87 o 
  -1   4  10        6.08       11.43      6.57 o 
   0   4  10     1701.10     1696.96     40.87 o 
   1   4  10        2.60      -13.77      9.18 o 
   2   4  10      136.03      129.40     11.84 o 
   3   4  10      388.53      364.20     16.99 o 
   4   4  10       41.34       18.33     10.66 o 
   5   4  10      133.85      159.56     31.57 o 
   6   4  10        0.30      -14.45     12.14 o 
   7   4  10      284.59      304.25     23.17 o 
   8   4  10       82.99       76.28     20.48 o 
 -16   5  10        0.85       -1.28     21.80 o 
 -15   5  10      116.22      137.97     29.41 o 
 -14   5  10        0.54       -1.46     18.36 o 
 -13   5  10      161.91      139.70     27.37 o 
 -12   5  10        1.48       10.39     19.36 o 
 -11   5  10      229.48      238.83     29.70 o 
 -10   5  10       23.98       17.27     10.16 o 
  -9   5  10      317.32      311.63     30.77 o 
  -8   5  10     1317.14     1357.24     36.66 o 
  -7   5  10       10.20       11.05      8.98 o 
  -6   5  10     3729.05     3668.63     54.16 o 
  -5   5  10      169.63      152.67     10.20 o 
  -4   5  10     1719.22     1750.57     27.69 o 
  -3   5  10     2190.12     2266.23     32.49 o 
  -2   5  10       34.15       57.03      8.53 o 
  -1   5  10      950.31      913.24     21.64 o 
   0   5  10        2.75        9.91      7.98 o 
   1   5  10        5.90       -1.55      7.39 o 
   2   5  10       45.35       44.74     10.47 o 
   3   5  10      443.32      444.15     19.10 o 
   4   5  10      260.59      312.81     22.26 o 
   5   5  10        8.49        1.39     12.32 o 
   6   5  10      193.45      253.64     30.33 o 
   7   5  10        0.33       -7.39     12.93 o 
 -16   6  10       34.67       83.44     29.21 o 
 -15   6  10      148.39      207.13     32.41 o 
 -14   6  10      116.55      116.33     27.02 o 
 -13   6  10       48.10       58.22     21.61 o 
 -12   6  10     1117.86     1032.82     51.22 o 
 -11   6  10       10.53       -9.11     16.10 o 
 -10   6  10      219.14      224.35     17.73 o 
  -9   6  10      545.41      551.64     26.15 o 
  -8   6  10     1164.17     1161.28     31.19 o 
  -7   6  10     2884.54     2722.83     48.07 o 
  -6   6  10      239.22      283.98     18.28 o 
  -5   6  10     1309.03     1231.49     31.56 o 
  -4   6  10      208.84      176.56     11.64 o 
  -3   6  10      927.01      859.83     20.62 o 
  -2   6  10      707.52      721.47     19.56 o 
  -1   6  10        8.31        6.96      7.86 o 
   0   6  10      791.39      783.10     21.71 o 
   1   6  10      193.84      199.93     14.34 o 
   2   6  10      623.92      630.06     21.74 o 
   3   6  10       40.78       20.75     27.39 o 
   4   6  10       49.94       32.72     13.46 o 
   5   6  10       53.68       59.28     25.49 o 
   6   6  10        3.98      -25.92     17.28 o 
   7   6  10      253.62      323.59     29.20 o 
 -15   7  10       92.47       60.60     24.59 o 
 -14   7  10      128.70      126.28     27.22 o 
 -13   7  10      487.34      543.31     40.61 o 
 -12   7  10       30.62       38.77     20.35 o 
 -11   7  10      840.25      877.46     30.20 o 
 -10   7  10      636.77      644.63     25.61 o 
  -9   7  10      769.96      786.85     27.47 o 
  -8   7  10      648.29      666.72     25.94 o 
  -7   7  10      242.44      251.46     18.95 o 
  -6   7  10     2342.01     2260.34     44.50 o 
  -5   7  10       81.33       88.03     13.96 o 
  -4   7  10     1166.37     1066.19     31.08 o 
  -3   7  10      885.48      891.51     28.30 o 
  -2   7  10        0.74       -9.52      6.61 o 
  -1   7  10      766.06      768.65     21.79 o 
   0   7  10      121.38      131.72     12.68 o 
   1   7  10      578.79      605.81     26.34 o 
   2   7  10       26.33        1.73     11.88 o 
   3   7  10       92.33       96.01     20.58 o 
   4   7  10       57.63       59.19     15.74 o 
   5   7  10       56.64       55.86     16.26 o 
   6   7  10      142.30      103.73     26.02 o 
 -15   8  10       51.75       64.93     25.59 o 
 -14   8  10       79.23       34.34     22.85 o 
 -13   8  10        5.33      -19.84     16.51 o 
 -12   8  10      128.28      149.56     28.38 o 
 -11   8  10      210.36      276.30     33.70 o 
 -10   8  10      500.33      467.80     24.13 o 
  -9   8  10      220.40      237.44     21.11 o 
  -8   8  10     2375.02     2379.43     48.01 o 
  -7   8  10      959.20     1007.52     32.89 o 
  -6   8  10      122.78      108.46     15.17 o 
  -5   8  10     1024.60     1026.24     31.35 o 
  -4   8  10      185.89      155.48     16.35 o 
  -3   8  10       13.48        1.04     16.34 o 
  -2   8  10      834.34      831.30     74.55 o 
  -1   8  10       26.66       21.08     12.40 o 
   0   8  10       29.75       18.15     12.49 o 
   1   8  10      206.52      203.19     19.12 o 
   2   8  10      270.02      285.02     33.33 o 
   3   8  10       27.10       33.17     14.34 o 
   4   8  10      510.21      542.93     27.80 o 
   5   8  10      254.34      307.18     24.72 o 
   6   8  10       18.31       -5.79     20.23 o 
 -15   9  10       50.56       29.76     25.43 o 
 -14   9  10       55.82       56.81     24.59 o 
 -13   9  10      224.24      273.24     34.91 o 
 -12   9  10       71.06       93.78     16.26 o 
 -11   9  10      499.02      554.77     54.66 o 
 -10   9  10      125.76      142.18     17.39 o 
  -9   9  10      530.76      494.47     24.95 o 
  -8   9  10      208.13      186.16     19.13 o 
  -7   9  10      143.77      166.47     18.28 o 
  -6   9  10      164.58      181.72     33.89 o 
  -5   9  10        8.69       -1.00     11.03 o 
  -4   9  10        1.78       -8.78     10.30 o 
  -3   9  10       93.19      130.41     16.92 o 
  -2   9  10      533.46      511.10     24.99 o 
  -1   9  10        3.50       -9.24     10.51 o 
   0   9  10      446.61      440.38     24.08 o 
   1   9  10      403.10      419.46     24.18 o 
   2   9  10       10.84       26.65     14.69 o 
   3   9  10      401.48      399.77     32.02 o 
   4   9  10      116.02      102.35     18.42 o 
   5   9  10      145.77      208.07     22.57 o 
 -14  10  10      103.95      149.74     31.33 o 
 -13  10  10       34.39       14.14     22.55 o 
 -12  10  10      377.40      366.15     40.91 o 
 -11  10  10      223.31      232.55     22.26 o 
 -10  10  10      425.20      448.41     27.62 o 
  -9  10  10      282.13      272.96     22.09 o 
  -8  10  10      108.29      124.61     28.72 o 
  -7  10  10        6.37       -7.30     11.54 o 
  -6  10  10        1.07       -6.72     11.00 o 
  -5  10  10      275.96      260.66     26.20 o 
  -4  10  10       93.96      108.63     35.18 o 
  -3  10  10      496.34      499.25     33.42 o 
  -2  10  10        4.75      -15.21     11.61 o 
  -1  10  10      557.33      543.71     26.60 o 
   0  10  10      147.68      123.02     18.69 o 
   1  10  10       94.10      103.10     28.26 o 
   2  10  10      669.79      699.71     50.42 o 
   3  10  10       67.23       97.17     28.35 o 
   4  10  10      393.59      400.59     26.16 o 
 -13  11  10       55.91       56.73     25.27 o 
 -12  11  10       44.97       34.56     15.44 o 
 -11  11  10       28.77       22.62     13.98 o 
 -10  11  10       62.03       54.23     17.24 o 
  -9  11  10      373.11      371.37     29.83 o 
  -8  11  10       29.58       14.20     13.16 o 
  -7  11  10       41.38       43.41     15.83 o 
  -6  11  10      269.18      275.73     25.11 o 
  -5  11  10      428.86      411.70     35.16 o 
  -4  11  10      830.71      877.72     33.56 o 
  -3  11  10       22.42       -6.80     11.68 o 
  -2  11  10      266.19      250.68     22.50 o 
  -1  11  10      153.92      161.35     19.51 o 
   0  11  10      116.13      125.47     21.03 o 
   1  11  10      563.88      556.53     28.75 o 
   2  11  10       42.39       39.48     20.10 o 
   3  11  10       81.94       97.89     19.05 o 
 -12  12  10      224.83      288.07     25.53 o 
 -11  12  10      116.59      130.08     32.54 o 
 -10  12  10      220.38      234.88     35.01 o 
  -9  12  10      184.52      190.00     21.60 o 
  -8  12  10      226.08      231.17     23.08 o 
  -7  12  10      133.38      118.42     18.91 o 
  -6  12  10      138.32      135.39     19.51 o 
  -5  12  10      168.12      155.07     20.42 o 
  -4  12  10       11.70        3.75     12.99 o 
  -3  12  10      143.31      124.41     18.98 o 
  -2  12  10       62.24       53.48     16.39 o 
  -1  12  10      218.20      180.76     21.02 o 
   0  12  10      238.51      300.25     33.93 o 
   1  12  10       14.33       20.18     21.29 o 
 -11  13  10      126.41      124.32     19.96 o 
 -10  13  10        0.05      -16.25     12.72 o 
  -9  13  10      360.44      343.99     29.00 o 
  -8  13  10       23.20       37.83     16.34 o 
  -7  13  10      202.41      256.57     23.94 o 
  -6  13  10       91.37      121.38     19.67 o 
  -5  13  10       42.09       86.19     17.99 o 
  -4  13  10      506.24      518.11     28.68 o 
  -3  13  10       16.49        9.17     14.53 o 
  -2  13  10      245.18      271.23     24.87 o 
  -1  13  10       36.58       26.91     14.65 o 
   0  13  10       79.33      129.94     20.92 o 
  -9  14  10        0.09       -5.17     14.02 o 
  -8  14  10      290.71      314.82     26.38 o 
  -7  14  10        0.34       -8.82     13.28 o 
  -6  14  10      175.07      230.26     23.93 o 
  -5  14  10      207.46      213.08     55.32 o 
  -4  14  10       68.20       43.66     17.08 o 
  -3  14  10      206.26      222.57     23.77 o 
  -4 -15  11      109.57      103.56     26.47 o 
  -3 -15  11       90.96       58.19     24.63 o 
  -2 -15  11      456.28      510.87     40.91 o 
  -1 -15  11       33.44       46.27     21.33 o 
   0 -15  11       93.58       70.07     16.02 o 
   1 -15  11       68.10       70.91     23.99 o 
  -6 -14  11      272.33      278.66     35.68 o 
  -5 -14  11      136.51      132.64     28.57 o 
  -4 -14  11       72.55       58.25     24.80 o 
  -3 -14  11      480.59      490.47     38.25 o 
  -2 -14  11        0.39      -22.05     14.70 o 
  -1 -14  11      304.97      322.22     24.43 o 
   0 -14  11       86.59       55.83     15.80 o 
   1 -14  11       10.62       31.38     20.56 o 
   2 -14  11       72.61       84.65     16.70 o 
   3 -14  11       11.20       -1.17     17.75 o 
  -8 -13  11        1.03       -1.50     21.89 o 
  -7 -13  11      392.93      436.58     43.48 o 
  -6 -13  11       61.12       31.18     24.44 o 
  -5 -13  11      151.30      126.73     28.14 o 
  -4 -13  11      179.81      124.20     25.70 o 
  -3 -13  11      124.64       86.62     23.23 o 
  -2 -13  11      220.96      175.73     27.38 o 
  -1 -13  11        8.69      -16.80     11.81 o 
   0 -13  11      275.16      273.87     22.98 o 
   1 -13  11      120.38      130.27     19.08 o 
   2 -13  11       44.22       33.80     15.38 o 
   3 -13  11      275.78      311.52     39.01 o 
   4 -13  11       18.56        3.33     20.41 o
[truncated: 142,252 more chars]
